# Supplementary material for: Comprehensive Analysis of NAC Domain Transcription Factor Gene Family in Populus trichocarpa
Source: BMC Plant Biol. 2010 Jul 15;10:145. doi: 10.1186/1471-2229-10-145 (PMC3017804; doi:10.1186/1471-2229-10-145)
Supplement: Additional file 5 — Pairwise identities between homologous pairs of NAC genes from Populus. Pairwise identities and sequence alignments of the 49 homologous pairs identified from Populus NACs. [file 1471-2229-10-145-S5.XLS]

## Sheet: Summary
	Score	Expect	Identities	Positives	Gaps
PNAC004/006	530	e-153	256/293 (87%)	269/293 (91%)	16/293 (5%)
PNAC005/007	572	e-166	271/304 (89%)	287/304 (94%)	1/304 (0%)
PNAC008/010	687	0	328/371 (88%)	342/371 (92%)	9/371 (2%)
PNAC009/011	697	0	331/356 (92%)	343/356 (96%)	0
PNAC012/013	760	0	365/423 (86%)	386/423 (91%)	2/423 (0%)
PNAC014/015	726	0	356/401 (88%)	370/401 (92%)	2/401 (0%)
PNAC018/019	1036	0	515/541 (95%)	515/541 (95%)	24/541 (4%)
PNAC020/022	1167	0	584/648 (90%)	597/648 (92%)	29/648 (4%)
PNAC026/027	317	2e-89	155/175 (88%)	155/175 (88%)	19/175 (10%)
PNAC028/029	947	0	477/609 (78%)	510/609 (83%)	39/609 (6%)
PNAC031/032	490	e-141	234/273 (85%)	239/273 (87%)	28/273 (10%)
PNAC037/038	295	2e-82	136/139 (97%)	136/139 (97%)	3/139 (2%)
PNAC039/040	591	e-171	288/338 (85%)	305/338 (90%)	4/338 (1%)
PNAC041/042	531	e-153	257/305 (84%)	275/305 (90%)	4/305 (1%)
PNAC045/046	483	e-139	247/330 (74%)	267/330 (80%)	21/330 (6%)
PNAC047/048	570	e-165	289/356 (81%)	300/356 (84%)	26/356 (7%)
PNAC049/050	1145	0	562/679 (82%)	608/679 (89%)	4/679 (0%)
PNAC056/058	503	e-145	249/321 (77%)	267/321 (83%)	34/321 (10%)
PNAC059/060	680	0	339/423 (80%)	358/423 (84%)	38/423 (8%)
PNAC062/063	621	0	294/318 (92%)	304/318 (95%)	0
PNAC065/066	528	e-152	271/365 (74%)	284/365 (77%)	62/365 (16%)
PNAC068/069	502	e-145	250/284 (88%)	259/284 (91%)	6/284 (2%)
PNAC070/071	636	0	318/364 (87%)	328/364 (90%)	20/364 (5%)
PNAC072/073	523	e-151	266/337 (78%)	277/337 (82%)	47/337 (13%)
PNAC080/082	410	e-117	200/279 (71%)	214/279 (76%)	52/279 (18%)
PNAC081/083	475	e-137	238/297 (80%)	260/297 (87%)	10/297 (3%)
PNAC084/085	620	e-180	306/383 (79%)	328/383 (85%)	17/383 (4%)
PNAC003/089	734	0	345/348 (99%)	346/348 (99%)	0
PNAC090/091	589	e-171	296/371 (79%)	321/371 (86%)	7/371 (1%)
PNAC100/101	647	0	315/361 (87%)	329/361 (91%)	7/361 (1%)
PNAC103/104	476	e-137	228/252 (90%)	235/252 (93%)	12/252 (4%)
PNAC105/106	553	e-160	275/318 (86%)	295/318 (92%)	12/318 (3%)
PNAC112/113	608	e-177	304/367 (82%)	324/367 (88%)	9/367 (2%)
PNAC114/115	606	e-176	284/321 (88%)	301/321 (93%)	0
PNAC118/120	503	e-145	257/344 (74%)	277/344 (80%)	32/344 (9%)
PNAC121/122	605	e-176	288/299 (96%)	292/299 (97%)	1/299 (0%)
PNAC123/124	562	e-163	274/312 (87%)	289/312 (92%)	3/312 (0%)
PNAC125/126	498	e-144	244/283 (86%)	257/283 (90%)	8/283 (2%)
PNAC127/128	827	0	398/458 (86%)	418/458 (91%)	9/458 (1%)
PNAC129/130	922	0	457/548 (83%)	496/548 (90%)	5/548 (0%)
PNAC131/132	596	e-173	309/431 (71%)	338/431 (78%)	32/431 (7%)
PNAC134/135	378	e-108	187/232 (80%)	203/232 (87%)	2/232 (0%)
PNAC136/137	482	e-139	234/257 (91%)	240/257 (93%)	2/257 (0%)
PNAC144/145	553	e-160	287/368 (77%)	304/368 (82%)	26/368 (7%)
PNAC151/152	572	e-166	281/326 (86%)	295/326 (90%)	8/326 (2%)
PNAC154/155	633	0	308/359 (85%)	322/359 (89%)	0
PNAC157/158	597	e-173	292/317 (92%)	300/317 (94%)	0
PNAC160/163	348	6e-99	165/197 (83%)	179/197 (90%)	3/197 (1%)
PNAC161/162	301	1e-84	144/197 (73%)	162/197 (82%)	13/197 (6%)

## Sheet: Seq_Alignment
PNAC004/006
1 MTAATLELPPGFRFHPTDEELVLHYLCRKCSSQPIAVPIIAEVDLYKFDPWDLPGMALYG 60
MTAATLELPPGFRFHPTDEELVLHYLCRKCSSQPIAVPIIAE+DLYKFDPWDLPG+ALYG
1 MTAATLELPPGFRFHPTDEELVLHYLCRKCSSQPIAVPIIAEIDLYKFDPWDLPGIALYG 60
61 EKEWYFFTPRDRKYPNGSRPNRAAGRGYWKATGADKPIGQPKTAGIKKALVFYAGKAPKG 120
EKEWYFFTPRDRKYPNGSRPNRAAGRGYWKATGADKPIGQPKT GIKKALVFYAGKAPKG
61 EKEWYFFTPRDRKYPNGSRPNRAAGRGYWKATGADKPIGQPKTVGIKKALVFYAGKAPKG 120
121 EKTNWIMHEYRLAEVDRSVRKKNSLRLDDWVLCRIHNKKGTIEKQGQHLSVQKANSSTEI 180
EKTNWIMHEYRLA+VDRS RKKNSLRLDDWVLCRI+NKKGT+EKQ QHLSV+KAN TEI
121 EKTNWIMHEYRLADVDRSARKKNSLRLDDWVLCRIYNKKGTVEKQEQHLSVKKAN-PTEI 179
181 AEEDEKKSVVMLPPPPGPSSATGTVNDYVYFDTSDSVPRLHTDSSCSEHVVSPEFTCEVQ 240
EEDEKK VV+LPPP PSSATGTVNDY+YFDTSDSVPR+HTDSSCSEHVVSPEFTCEVQ
180 -EEDEKKQVVLLPPPQAPSSATGTVNDYMYFDTSDSVPRMHTDSSCSEHVVSPEFTCEVQ 238
241 S--------------NPYNYLDATMDIPFASQFQGNHQMSPLQDMFMYLQKPF 279
S NPYNYLDATMDIPFASQ QG++QMSPLQD+FM+LQKPF
239 SEPRWKEWGNVNALDNPYNYLDATMDIPFASQLQGDNQMSPLQDIFMHLQKPF 291
PNAC005/007
3 VNGSAAADQLELPAGFRFHPTDDELVNHYLIKKCGGQSISVPIIAEIDLYKYDPWQLPEM 62
+ G+ +ADQLELPAGFRFHPTDDELVNHYL+KKCGGQSIS PIIAEIDLYKYDPWQLPEM
1 MKGNRSADQLELPAGFRFHPTDDELVNHYLLKKCGGQSISAPIIAEIDLYKYDPWQLPEM 60
63 ALYGEKEWYFFSPRDRKYPNGSRPNRAAGTGYWKATGADKPIGRPKPLGIKKALVFYAGK 122
ALYGEKEWYFFSPRDRKYPNGSRPNRAAGTGYWKATGADKPIGRPKPLGIKKALVFYAGK
61 ALYGEKEWYFFSPRDRKYPNGSRPNRAAGTGYWKATGADKPIGRPKPLGIKKALVFYAGK 120
123 APRGIKTNWIMHEYRLANVDRSAGKKNNLRLDDWVLCRIYNKKGSIEKHFPADRKSITKY 182
AP+GIKTNWIMHEYRLANVDR+AGKKNNLRLDDWVLCRIYNKKGS+EKHFPA+RKSI KY
121 APKGIKTNWIMHEYRLANVDRTAGKKNNLRLDDWVLCRIYNKKGSVEKHFPAERKSIAKY 180
183 AEMEEQKPNINEMSGYKNGGSTMGAPTMMMSNSNDLLNMDTSDSTPRLHTDSSCSEQVLS 242
EMEEQKPNI+EMSGY NG S + APTMMMSNSND L MDTSDS PRL+TDSS SE VLS
181 PEMEEQKPNISEMSGYHNGMSQIAAPTMMMSNSNDFLYMDTSDSIPRLNTDSSSSEHVLS 240
243 PELTCEREVQSQPKSWNDQLDSAFDFNFNYIDDGFQDDPFASQVQFQMDQLSPLQDMFMY 302
PE+TCE+EVQSQPK WNDQLD+AFDFNFNYIDDGFQD PFASQ QFQ+DQLSPLQDMFMY
241 PEVTCEKEVQSQPK-WNDQLDNAFDFNFNYIDDGFQDYPFASQDQFQLDQLSPLQDMFMY 299
303 LQRP 306
LQ+P
300 LQKP 303
PNAC008/010
1 MNSFTHVPPGFRFHPTDEELVHYYLRKKVNSRRIDLDVIKDVELYKIEPWDLQELCRIGT 60
MN+FTHVPPGFRFHPTDEELV YYLRKKVNSRRID+DVIKDV+LYKIEPWDLQELCRIGT
1 MNTFTHVPPGFRFHPTDEELVDYYLRKKVNSRRIDVDVIKDVDLYKIEPWDLQELCRIGT 60
61 EEQNEWYFFSHKDKKYPTGTRTNRATVAGFWKATGRDKAIYSKHDLIGMRKTLVFYKGRA 120
EEQNEWYFFSHKDKKYPTGTRTNRAT AGFWKATGRDKAIYSK DLIGMRKTLVFYKGRA
61 EEQNEWYFFSHKDKKYPTGTRTNRATAAGFWKATGRDKAIYSKQDLIGMRKTLVFYKGRA 120
121 PNGQKSDWIMHEYRLETDENGTPQA--------KGWVVCRVFKKRIPTMPKVSEHESVCW 172
PNGQKSDWIMHEYRLETDENGTPQA +GWVVCRVFKKR+PTM KVSEHESVCW
121 PNGQKSDWIMHEYRLETDENGTPQASIGRRFYEEGWVVCRVFKKRLPTMRKVSEHESVCW 180
173 YDDQVAFMHDLDSPKQNFQPDLGYQFPYSCKKELDFQYQIPHDHFLQLPLLQSPKLLQSA 232
YDDQVAFMHDLDSPKQN QPDLGYQFPY CKKE+D QYQIPHDHFLQLPLLQSPKLLQ A
181 YDDQVAFMHDLDSPKQNSQPDLGYQFPYPCKKEIDLQYQIPHDHFLQLPLLQSPKLLQPA 240
233 PTLSCNSINAAYGLDINQTSTFQSSTLTQEDHVQQTHEQRFPTIYGNNNSNHEQAVDQVT 292
PT+SCNSINAAYGLDINQ ST QSSTLTQEDH+QQ HEQ FP+IYG+NN N EQAVDQVT
241 PTISCNSINAAYGLDINQASTIQSSTLTQEDHIQQAHEQSFPSIYGSNNIN-EQAVDQVT 299
293 DWRVLDKFVASQLSHEDVIKETNHPNASNNIFNTSSVHAANILVRHLNKQEASVQENAST 352
DWRVLDKFVASQLS EDV+KE NHPNASNNIFNTSS+HA NI RHL+KQ+ SV ENAST
300 DWRVLDKFVASQLSQEDVVKENNHPNASNNIFNTSSIHAPNIFARHLSKQDTSVPENAST 359
353 STSSCQIDLWK 363
STSSCQIDLWK
360 STSSCQIDLWK 370
PNAC009/011
1 MNTFSHVPPGFRFHPTDEELVDYYLRKKVASKRIDLDVIKDVDLYKIEPWDLQELCKLGT 60
MNTFSHVPPGFRFHPTDEELVDYYLRKKVASKRIDLDVIKDVDLYKIEPWDLQELCKLGT
1 MNTFSHVPPGFRFHPTDEELVDYYLRKKVASKRIDLDVIKDVDLYKIEPWDLQELCKLGT 60
61 EDQNEWYFFSHKDKKYPTGTRTNRATKAGFWKATGRDKAIYSRHSLIGMRKTLVFYKGRA 120
EDQNEWYFFSHKDKKYPTGTRTNRATKAGFWKATGRDKAIYSRHSL+GMRKTLVFYKGRA
61 EDQNEWYFFSHKDKKYPTGTRTNRATKAGFWKATGRDKAIYSRHSLVGMRKTLVFYKGRA 120
121 PNGQKSDLIMHEYRLETNENGTPQAKGWVVCRVFKKKMPTMRKVSDYDSPCWYDDQVSFM 180
PNGQKSD IMHEYRLETNENG PQAKGWVVCRVFKK+MPTMRKV DYDSPCWYDDQVSFM
121 PNGQKSDWIMHEYRLETNENGIPQAKGWVVCRVFKKRMPTMRKVGDYDSPCWYDDQVSFM 180
181 PETDSPRRISQPYASYLHHYTCKQELELPYNMPHDPFLQLPQLESPKVPQSAATASCNSV 240
PE DSPRRISQPYA Y HHY CKQELEL YNMPHDPFLQLPQLESPKVPQSAATASCNSV
181 PEIDSPRRISQPYAPYHHHYHCKQELELQYNMPHDPFLQLPQLESPKVPQSAATASCNSV 240
241 IAYAYDRTNGSTLQSSTLTQEEQMQQCHQQNLNSFYNNNNSEQAVDQVTDWRVLDKFVAS 300
IAY +DRTNG+TLQSSTLTQEE+MQQCHQQNLNS +NNNNSEQAVDQVTDWRVLDKFVAS
241 IAYGFDRTNGNTLQSSTLTQEEKMQQCHQQNLNSLHNNNNSEQAVDQVTDWRVLDKFVAS 300
301 QLSHEDASKGTNNYSNKATFHAAEQMHMLANDSKRSETAQEYASTSTSSCQIDLWK 356
QLSHEDASKGTNN+S+ ATF+ AEQM+MLAN+SKRSE AQ+YASTSTSSCQIDLWK
301 QLSHEDASKGTNNFSSTATFNEAEQMNMLANESKRSEIAQQYASTSTSSCQIDLWK 356
PNAC012/013
1 MAGPWLVDGNRFATKIKSASGASNLERVEWKSDPCKTCPNCHHVIDNSDVVQEWPGLPRG 60
MAGPWLVDGNRFATKIKSAS ASN ERV WKSDPCKTCPNCHHVIDNSDVVQEWPGLPRG
1 MAGPWLVDGNRFATKIKSASSASNHERVAWKSDPCKTCPNCHHVIDNSDVVQEWPGLPRG 60
61 VKFDPSDQEIIWHLLAKVSDGGIKPHPFIKEFIPTVDNDDGICYTHPQNLPGVKQDGSIS 120
VKFDPSDQEIIWHLLAK +GGIK HPFIKEFIPTV+NDDGICYTHP+NLPGVKQDGSIS
61 VKFDPSDQEIIWHLLAKAGNGGIKSHPFIKEFIPTVENDDGICYTHPKNLPGVKQDGSIS 120
121 HFFHRAIKAYNTGTRKRRKIQGDNFGDVRWHKTGRTKPVILDGIQKGCKKIMVLYMSTVR 180
HFFHRAIKAYNTGTRKRRKIQGD+ GDVRWHKTGRTKPVILDG+QKGCKKIMVLY STVR
121 HFFHRAIKAYNTGTRKRRKIQGDDSGDVRWHKTGRTKPVILDGVQKGCKKIMVLYTSTVR 180
181 GGKAEKTNWVMHQYHLGTSEDERDGEYVVSKIFYQQQ-ANKGEKPEEDLSEIVDDVVAKV 239
GGKAEKTNWVMHQYHLGT EDERDGEYVVSK+FYQQQ ANKGEK EEDLSEI + VVAKV
181 GGKAEKTNWVMHQYHLGTGEDERDGEYVVSKVFYQQQAANKGEKTEEDLSEIANAVVAKV 240
240 DPVTPKSVTPDPPRAERRCQDFEMGQESTNICTDPCAQQPGIECLEEEVNLLQKNLSYVD 299
DPVTPKSVTPDPPRAERRCQDF++G+ESTN+CT+P A+ PG+E L EE NL ++ Y D
241 DPVTPKSVTPDPPRAERRCQDFDLGKESTNVCTEPYAEHPGVENL-EEANLQHESPCYND 299
300 QLETENNVNHMVGDNDNCAGEERKWWDSESQQLLDSQQLVEGLSLCAEFLQSQSPDRGGH 359
Q EN+V+ MVGDNDNCA E KWWDSESQ LLDSQQLVEGLSLC EFLQSQSP RGGH
300 QPGMENHVDQMVGDNDNCAEEGTKWWDSESQHLLDSQQLVEGLSLCDEFLQSQSPSRGGH 359
360 GTEANGKTGLSDYALLGPEYLKKDLEECQNLELDQANIELDTPPEFRLSQLEFGSQDSFT 419
GT A+GK+GLSDYA LGPE+LKKDLEECQNLELD ANIELDTPPEFRLSQLEFGSQDSF
360 GTGASGKSGLSDYARLGPEHLKKDLEECQNLELDPANIELDTPPEFRLSQLEFGSQDSFM 419
420 AWG 422
AWG
420 AWG 422
PNAC014/015
1 MDEKNDVDKIDDVMLPGFRFHPTDEELVGFYLKRKIQQRSLPIELIKQVDIYKYDPWDLP 60
M+EKNDVDKIDDVMLPGFRFHPTDEELVGFYLKRKIQQRSLPIELIKQVDIYKYDPWDLP
1 MEEKNDVDKIDDVMLPGFRFHPTDEELVGFYLKRKIQQRSLPIELIKQVDIYKYDPWDLP 60
61 KELATTGEKELYFYCPRDRKYRNSARPNRVTGAGFWKATGTDRPIYSSDGTKCIGLKKSL 120
KELATTGEKE YFYCPRDRKYRNSARPNRVTGAGFWKATGTDRPIYSSDGT+CIGLKKSL
61 KELATTGEKEWYFYCPRDRKYRNSARPNRVTGAGFWKATGTDRPIYSSDGTRCIGLKKSL 120
121 VFYRGRAAKGIKTDWMMHEFRLPSLAEPSPPKKLLDKSLPANDAWAICRIFKKTNSMAQR 180
VFYRGRAAKG+KTDWMMHEFRLPSLAEP PPKKLLDKSLP NDAWAICRIFKKTNSMAQR
121 VFYRGRAAKGMKTDWMMHEFRLPSLAEPPPPKKLLDKSLPPNDAWAICRIFKKTNSMAQR 180
181 ALSHSWVSP-LPDTTASDLFAQGAHFPQFCSENMSCVTEIGSSFHIGSNSDFQQASPASF 239
ALSHSWVSP LP+TTASD FAQGAH QF SENMSC TEIGS+FH+GSN+DFQQASPA
181 ALSHSWVSPVLPETTASDFFAQGAHCTQFSSENMSCTTEIGSNFHLGSNNDFQQASPAGL 240
240 SVLDIPSYKPINPAVYKSYLCPVSNGDLSNNFLCSQLEISGPIKSTDDAHSMLLNPALIG 299
SVLDIPSY+PINP V+ SY+ PVSNGDL NNFL S LE SGPIKSTDDA SMLLNPAL+G
241 SVLDIPSYRPINPIVHTSYIFPVSNGDLPNNFLFSPLENSGPIKSTDDAPSMLLNPALMG 300
300 EAGKTSESIEYEGSQQQFNGFSINLLQEMQGNTGTGDDEAGFRKNPSSIHENNLVGTIRS 359
EAGK SES YEGSQQQFNGFSINLLQEMQG+ GTG DE G RKNPSSI +NNL GTIRS
301 EAGKASESTGYEGSQQQFNGFSINLLQEMQGDIGTG-DETGLRKNPSSIQDNNLFGTIRS 359
360 IGFPFSLPSNLADAWKSNLAWDSPSCHSEMSTTYSTNKCNT 400
IGFPFSLPSNL DAWKSNL WDSPSC SEMSTTYSTNKC+T
360 IGFPFSLPSNLPDAWKSNLPWDSPSCPSEMSTTYSTNKCHT 400
PNAC018/019
4 MVSMDSLPLGFRFRPTDEELISHYLRLKINGRDSEVEVIPEIDVCKWEPWDLPGQSVIKT 63
MVSMDSLPLGFRFRPTDEELISHYLRLKINGRDSEVEVIPEIDVCKWEPWDLPGQSVIKT
1 MVSMDSLPLGFRFRPTDEELISHYLRLKINGRDSEVEVIPEIDVCKWEPWDLPGQSVIKT 60
64 DDPEWFFFCPRDRKYPNGHRSNRATDAGYWKATGKDRTIKSRKSAGNTTLIGMKKTLVFY 123
DDPEWFFFCPRDRKYPNGHRSNRATDAGYWKATGKDRTIKSRKSAGNTTLIGMKKTLVFY
61 DDPEWFFFCPRDRKYPNGHRSNRATDAGYWKATGKDRTIKSRKSAGNTTLIGMKKTLVFY 120
124 RGRAPKGKRTNWIMHEYRPTEEDLDGTGPGQVAFVLFRLFRKPEERTNGVKYDEIEQIGY 183
RGRAPKGKRTNWIMHEYRPTEEDLDGTGPGQVAFVLFRLFRKPEERTNGVKYDEIEQIGY
121 RGRAPKGKRTNWIMHEYRPTEEDLDGTGPGQVAFVLFRLFRKPEERTNGVKYDEIEQIGY 180
184 SPTAAKSSPDNASSDLVQETATSDMHSGKQSEDIKMWLTESDNVTANSVGPVDICSNRHA 243
SPTAAKSSPDNASSDLVQETATSDMHSGKQSEDIKMWLTESDNVTANSVGPVDICSNRHA
181 SPTAAKSSPDNASSDLVQETATSDMHSGKQSEDIKMWLTESDNVTANSVGPVDICSNRHA 240
244 TSDIEDQVPEATAVEACPLLDESSLIHEPVSGELDREVFSPVQSHIPADLGCYIDSPYAS 303
TSDIEDQVPEATAVEACPLLDESSLIHEPVSGELDREVFSPVQSHIPADLGCYIDSPYAS
241 TSDIEDQVPEATAVEACPLLDESSLIHEPVSGELDREVFSPVQSHIPADLGCYIDSPYAS 300
304 DFGNDQNGFPFQDVSIEQDVSITELLDRFFNNHDECSGEETSKNNLGVGSETQLCGQIPP 363
DFGNDQNGFPFQDVSIEQDVSITELLDRFFNNHDECSGEETSKNNLGVGSETQLCGQIPP
301 DFGNDQNGFPFQDVSIEQDVSITELLDRFFNNHDECSGEETSKNNLGVGSETQLCGQIPP 360
364 GNSYAPDNGIYSFMNNL------------------------QPALGTLRAPTPVFYGELG 399
GNSYAPDNGIYSFMNNL QPALGTLRAPTPVFYGELG
361 GNSYAPDNGIYSFMNNLQHVSLMRVPAWPSDQFCSNELFQMQPALGTLRAPTPVFYGELG 420
400 RGNISHFGNNFVGQDAPSAKSAISSFGVLNSMEEATSQMTSVDNGSGVSGTGIRIRARQP 459
RGNISHFGNNFVGQDAPSAKSAISSFGVLNSMEEATSQMTSVDNGSGVSGTGIRIRARQP
421 RGNISHFGNNFVGQDAPSAKSAISSFGVLNSMEEATSQMTSVDNGSGVSGTGIRIRARQP 480
460 RVRPQSDIFIAQGSGPRRILLQLQTKLLSESVGYCKVKDAGYIEDEDEVQSSVTEVSAIT 519
RVRPQSDIFIAQGSGPRRILLQLQTKLLSESVGYCKVKDAGYIEDEDEVQSSVTEVS I
481 RVRPQSDIFIAQGSGPRRILLQLQTKLLSESVGYCKVKDAGYIEDEDEVQSSVTEVSFIN 540
520 L 520
L
541 L 541
PNAC020/022
1 MDDYFSSVLPILLLLMEQGFKFDPSDEELIRKYLVPKTRGDIMRGLPMAVVNLCEHEPWD 60
MDDYFSSVL ILLLLME+GFKF PS+EELI KYLVPKTRGDIM GLPMAVVNLCEHEPWD
1 MDDYFSSVLAILLLLMEKGFKFQPSNEELISKYLVPKTRGDIMEGLPMAVVNLCEHEPWD 60
61 LPGKSIIKLTGQVAWYFLCPRDLRGKVHRRKTKAGYWKPTSQQKSITAEHTNKKIGVVRT 120
LPGKSIIKLTGQVAWYFLCPRDLRGKVHRRKTKAGYWK T QQKSITAE T KKIGV+RT
61 LPGKSIIKLTGQVAWYFLCPRDLRGKVHRRKTKAGYWKLTCQQKSITAEGTTKKIGVMRT 120
121 LRFYEKQVRTGWMIYEFDLIAESSQFKKGQFVLCKLEFDSKGEKSKKGEQSHHIAPVSHS 180
LRFYE +VRTGWM+YEFDLI SSQFKKGQ+VLCKLE +SKGEKSKKGEQSHHIAPVSHS
121 LRFYENEVRTGWMMYEFDLITNSSQFKKGQYVLCKLEINSKGEKSKKGEQSHHIAPVSHS 180
181 EVEPSQSMDSDSENINPSEMAMRYSPCDESELSHHAGSHFGNQNPSELMNNSARQLSELS 240
EVEPSQSMDSDSENINPSEMAMRYSPCDESELSHHAGSHFGNQNPSELMNNSARQLSELS
181 EVEPSQSMDSDSENINPSEMAMRYSPCDESELSHHAGSHFGNQNPSELMNNSARQLSELS 240
241 HHMASDSENNLMPNLVYDGSGSSHSTVFNCEDLYWNQPTVDSAYNGSESLYMAFDSENQN 300
HHMASDSENNLMPNLVYDGSGSSHSTVFNCEDLYWNQPTVDSAY S YMAFDSENQN
241 HHMASDSENNLMPNLVYDGSGSSHSTVFNCEDLYWNQPTVDSAY----SPYMAFDSENQN 296
301 PNELPTVDNSASNVSKNHGMAFGLANHNPNVSLTVDNSTSNVSESHHMALVLENQNLNNS 360
PNE+ TVDNSASNVS+N GMAFGLANHNPNVSLTVDNSTSNVSESHHMALVLENQNLNNS
297 PNEILTVDNSASNVSRNDGMAFGLANHNPNVSLTVDNSTSNVSESHHMALVLENQNLNNS 356
361 ISILTCENSLMASRGLENQEPFFPPCSLINQSTYDKSESSSLMNFDFGNQNLVKEFDISA 420
+SILTCENSLMASRGLENQEPFFPPCS INQSTYDKSESSSLM+FDF NQNLVKEFDISA
357 LSILTCENSLMASRGLENQEPFFPPCSFINQSTYDKSESSSLMDFDFENQNLVKEFDISA 416
421 FGEGVWSNTTATPPDFGNQNPCKKTDMSTLEEGYSSYFNSSSSDNDLADVALPEQVSPGP 480
FGEGVWSNTTATPPDFGNQNPCKKTDMSTLEEGYSSYFNSSSSDNDLADVALPE VSPGP
417 FGEGVWSNTTATPPDFGNQNPCKKTDMSTLEEGYSSYFNSSSSDNDLADVALPE-VSPGP 475
481 QAEIEGCFEQENIPNPALVQLPAYMEESHSFRGFGTLENQEPFFPPCSFINQSTYDKSES 540
QAEIEGCFEQENIPNP LVQLPA+ INQSTYDKSES
476 QAEIEGCFEQENIPNPTLVQLPAF-----------------------DLINQSTYDKSES 512
541 SSLMNFDFGNQNLVKEFDISAFGEGVWSNTTATPPDFGNQNPCKKTDMSTLEEGYSSYFN 600
SSLM+FDF NQNLVKEFDISAF EGVWSNTTATPPDFGNQNPCKKTDMSTLEEGYSSYFN
513 SSLMDFDFENQNLVKEFDISAFCEGVWSNTTATPPDFGNQNPCKKTDMSTLEEGYSSYFN 572
601 SSSSDNDLADVALPEQVSPGPQAEIEGCFEQENIPNPALVQLPFLGFE 648
SSSSDNDLADVALPE VSPGPQAEIEGCFEQENIPNPALVQLPFLGFE
573 SSSSDNDLADVALPE-VSPGPQAEIEGCFEQENIPNPALVQLPFLGFE 619
PNAC026/027
1 MISACLAIEIRFAPTDVELVLYYLKRKICEKRFELDIIRDVDVYKWDPEELPELSPLESD 60
MISACLAIEIRFAPTDVELVLYYLKRKICEK FELDIIRDVDVYKWDPEELPELSPLESD
1 MISACLAIEIRFAPTDVELVLYYLKRKICEKGFELDIIRDVDVYKWDPEELPELSPLESD 60
61 WQWYFFSPRDRRYHTGARSNRATRQGWWKATGRDRS-------------------RAPRG 101
WQWYFFSPRDRRYHTGARSNRATRQGWWKATGRDRS RAPRG
61 WQWYFFSPRDRRYHTGARSNRATRQGWWKATGRDRSIVYNSRKVGVKKTLVFYRGRAPRG 120
102 ERTDWKMQEYTLSEEELRGRANVQEFYALYKLCKKGEMDFMEIDLGPQPNFSETV 156
ERTDWKMQEYTLSEEELRGRANVQEFYALYKLCKKGEMDFMEIDLGPQPNFSETV
121 ERTDWKMQEYTLSEEELRGRANVQEFYALYKLCKKGEMDFMEIDLGPQPNFSETV 175
PNAC028/029
1 MKVTADSCLGADETAWPPGFRFHPTDEELVLYYLKKKICKKRIKLNIIRELDVYKWDPEE 60
M V ADSC GAD+ WPPGFRFHPTDEELV+YYLK+KICKKR+KLNIIRE+DVYKWDPEE
1 MTVNADSCFGADDKEWPPGFRFHPTDEELVVYYLKRKICKKRLKLNIIREVDVYKWDPEE 60
61 LPGQSILKTGDRQWFFFSPRDRKYPNGARSNRATRQGYWKATGKDRIVVCNSRNVGVKKT 120
LPGQSILKTGDRQWFFFSPRDRKYPNGAR+NRATRQGYWKATGKDRIVVCNSRNVGVKKT
61 LPGQSILKTGDRQWFFFSPRDRKYPNGARTNRATRQGYWKATGKDRIVVCNSRNVGVKKT 120
121 LVFYRGRAPSGQRTDWVMHEYTLDEEELNRCPNVQDYYALYKVFKKSGPGPKNGEQYGAP 180
LVFYRGRAP+G RTDWVMHEY+LDEEEL RC NVQDYYALYKV+KKSG GPKNGE YGAP
121 LVFYRGRAPNGDRTDWVMHEYSLDEEELKRCSNVQDYYALYKVYKKSGAGPKNGEHYGAP 180
181 FKEEDWADDENPCVNSLVTPEIPVEQHNEVSLVDN-------------VRDIIKQIAEEP 227
FKEEDWADDE CVN + TP+IPV++HNEV+LVDN +IIKQI EEP
181 FKEEDWADDEFQCVNGMFTPDIPVKKHNEVTLVDNFIQSAQLEPPLNDFEEIIKQIGEEP 240
228 ALNHLQNNDFTYPLPQVASEEEAQSTLVDPSFREVVSEPAGELTTSGQHYNKHTSLNFNQ 287
A N LQNNDFTY LPQV EEEAQSTLVDPSFRE V EPAGELTTSGQH NKHTS NF+Q
241 AHNELQNNDFTYLLPQVTGEEEAQSTLVDPSFREFVCEPAGELTTSGQHCNKHTSFNFDQ 300
288 SATSTLQLHEASEVTS------APQLNEEDFLEIDDLIGPEPSFYNTEQPAENLQ---FD 338
S T+TLQLHEA EVTS APQLNEEDFLEI+DLI PEPSF NTEQP ENLQ FD
301 SGTATLQLHEAPEVTSGTNYEQAPQLNEEDFLEINDLIDPEPSFSNTEQPVENLQFDDFD 360
339 GLSEFDLYHDAAMFLRDIGPVDQEAVSCSYVSSYGCDMVNQASYRLQPNSITNPVDYQL- 397
GLSEFDLYHDAAMFLRD+GPVDQEAVS SY+ YGCDMVNQ Y+LQP+SI N VDYQL
361 GLSEFDLYHDAAMFLRDMGPVDQEAVSHSYMHPYGCDMVNQVGYQLQPDSIINAVDYQLQ 420
398 QPNLVANQVDYELHPQFFDAEQMNNQLWVHDHQNNALATSESHHGILFQST-GAVCESSD 456
Q NLVANQVD +L PQFFDAEQMNNQLWVH ++N LA SESH+G LFQ T G VCESS+
421 QSNLVANQVDCDLQPQFFDAEQMNNQLWVHGQRSNMLAASESHNGNLFQPTPGVVCESSN 480
457 NSTGANGNQGSKEGDAANGWLSSALWGFVESIPTTPASASENPLVNKAFERMSSFSRIRM 516
NST NGNQG KEGDAA+GW SSALWGFVESIPTTPASASENPLVNKAFERMSSFSRI+M
481 NSTRTNGNQGGKEGDAADGWFSSALWGFVESIPTTPASASENPLVNKAFERMSSFSRIKM 540
517 NVKNINVD---------------AGNGAASARSTGGNKGFVLLSIIGVLCAILWVLVGGA 561
NVK+INVD A NGAAS RS NKGFVLLSI+GVLCAILWV VG
541 NVKSINVDAASRIRMNVNSINVVAANGAASVRSASRNKGFVLLSIVGVLCAILWVFVGSG 600
562 KVLGRSISS 570
++LGRSISS
601 RLLGRSISS 609
PNAC031/032
1 MNSRPPPVGYGFHPTDEELVTYYLRFKMHGGYEQEVSIIAEANVCDYEPWVLPELSAIKE 60
M+SRPPPVGYGFHPTDEELVTYYLRFKMHGGYEQEVSIIAEANVCDYEPWVLPELSAIKE
1 MHSRPPPVGYGFHPTDEELVTYYLRFKMHGGYEQEVSIIAEANVCDYEPWVLPELSAIKE 60
61 PNDPECYFFCPRSYKYANSDRANRTTQAGYWKVTGKDRIVKTKTTKEHIATKKTLVFYKG 120
PNDPECYFFCPRSYKYANSDRANRTTQAGYWKVTGKDRIVKTKTTKEHIATKKTLVFYKG
61 PNDPECYFFCPRSYKYANSDRANRTTQAGYWKVTGKDRIVKTKTTKEHIATKKTLVFYKG 120
121 RVPNGIKTNWIMHEYHPTFSFPNQREFVLCKLKKDPHAIKPTY----------------- 163
RVPNGIKTNWIMHEYHPTFSFPNQREFVLCKLKKDP AI PTY
121 RVPNGIKTNWIMHEYHPTFSFPNQREFVLCKLKKDPDAIMPTYEEGEASFNVTSDHFENQ 180
164 -----------EEGEASFNVTSDHSENQNSTECHHPQTFEEGEYGAWTVSNFTNNEPEED 212
EEGEASFNVTSDH ENQN TE +HPQTFEEGEYGAWT SNFTN+EPE+D
181 NPTEYNHPQTFEEGEASFNVTSDHFENQNPTEYNHPQTFEEGEYGAWTASNFTNDEPEDD 240
213 TYQFQAQLDSLRGYDEGCYSLDSALQFPYGDIY 245
TYQFQAQLDSLRGYDEGCYSLDSAL+FPYGDIY
241 TYQFQAQLDSLRGYDEGCYSLDSALKFPYGDIY 273
PNAC037/038
1 MEPVGYRFHPTEEEIIDHYLSCKLNGLDSLVDAYIGEIDHLYQWDPWDLP---VIQSNDR 57
MEPVGYRFHPTEEEIIDHYLSCKLNGLDSLVDAYIGEIDHLYQWDPWDLP VIQSNDR
1 MEPVGYRFHPTEEEIIDHYLSCKLNGLDSLVDAYIGEIDHLYQWDPWDLPDFAVIQSNDR 60
58 VWYFFCRHDYKFPNSKRVNRTTKNGNWKLTGKVRNITRRGTNEVIGTKKNLVFLHKCPDS 117
VWYFFCRHDYKFPNSKRVNRTTKNGNWKLTGKVRNITRRGTNEVIGTKKNLVFLHKCPDS
61 VWYFFCRHDYKFPNSKRVNRTTKNGNWKLTGKVRNITRRGTNEVIGTKKNLVFLHKCPDS 120
118 KKTRWVIHEFQAKTPPPDE 136
KKTRWVIHEFQAKTPPPDE
121 KKTRWVIHEFQAKTPPPDE 139
PNAC039/040
1 MAPVSLPPGFRFHPTDEELVVYYLDRKINGRTIELEIIPEVDLYKCEPWDLPDKSFLPSK 60
MAP+SLPPGFRFHPTDEELV YYLDRKING TIELEIIPEVDLYKCEPWDLPDKSFLPSK
1 MAPMSLPPGFRFHPTDEELVAYYLDRKINGHTIELEIIPEVDLYKCEPWDLPDKSFLPSK 60
61 DLEWYFLSPRDKKYPNGSRTNRATKAGYWKATGKDRPVNSQKRPVGMKKTLVYYRGRAPH 120
D+EWYF SPRDKKYPNGSRTNRAT+AGYWKATGKDRPV SQKRP GMKKTLVYYRGRAPH
61 DMEWYFYSPRDKKYPNGSRTNRATRAGYWKATGKDRPVQSQKRPAGMKKTLVYYRGRAPH 120
121 GIRTNWVMHEYRLIDSLCGAAPSSLKDSYALCRVFKKTIHIPKKKEEKNNGNEEKD-AAW 179
GIRTNWVMHEYRLIDS CG A S LKDSYALCRVF+KT+ PK KEEKN G+EE+D AAW
121 GIRTNWVMHEYRLIDSFCGNASSILKDSYALCRVFRKTVQTPKTKEEKNVGDEERDIAAW 180
180 VSEEQLLGDDTSGIESSKGREAEDENFNNDYCKFPSETSSSDVTQGTPIETAIADDLQAP 239
VSEEQLLGD+ IE SKGREAE ENFNNDYCKFPSETSSSDVTQGTPIETA ADDL AP
181 VSEEQLLGDNKCRIEISKGREAEGENFNNDYCKFPSETSSSDVTQGTPIETATADDLLAP 240
240 FPSDEANSSASLYSMGVDFSSNLIQDMQMPNCSSLHYQFPFPPLELEDFPQISITESMKP 299
SDEANSSA++YS+GVDFSSNLIQDMQMP SSL YQFP+P LELEDFPQI+I E +KP
241 IASDEANSSANIYSVGVDFSSNLIQDMQMPVYSSLLYQFPYPSLELEDFPQINIAECVKP 300
300 SKPEIIDDYMMYKDCMNGTLEEIFSLCSSQDNSNTVLP 337
SKPEI D+YMMYKDCM+GTLE+ LCSSQDNSNTVLP
301 SKPEISDEYMMYKDCMDGTLEQ---LCSSQDNSNTVLP 335
PNAC041/042
1 MSNISFVEAKLPPGFRFHPRDEELVCDYLMNKASQCCDSLLMIEVDLNKCEPWDIP-AAR 59
MSNISFVEAKLPPGFRFHPRDEELVCDYLM KAS C DSLLMIEVDLNKCEPWDIP A
1 MSNISFVEAKLPPGFRFHPRDEELVCDYLMKKASHC-DSLLMIEVDLNKCEPWDIPETAC 59
60 VGGKEWYFYSQRDRKYATGLRTNRATASGYWKATGKDRHVLRKGTLVGMRKTLVFYQGRA 119
VGGKEWYFYSQRDRKYATGLRTNRATASGYWKATGKDRH+LRKGTLVGMRKTLVFYQGRA
60 VGGKEWYFYSQRDRKYATGLRTNRATASGYWKATGKDRHILRKGTLVGMRKTLVFYQGRA 119
120 PKGKRTDWVMHEFRLEGPLGPPKISSDKEDWVLCRVFYKSNREVVAKPSMESCNNDTGSS 179
PKGK+TDWVMHEFRLEGPLG PK SS+KEDWVLCRVFYK+ REVVAKPS+ SC +DTGSS
120 PKGKKTDWVMHEFRLEGPLGQPKTSSEKEDWVLCRVFYKNTREVVAKPSIRSCYDDTGSS 179
180 SLPALLDSYITYEQTQPNLDEHEQVPCFSIFSQNQTSQNLLAPYTTQMEAPNAPAKCTSP 239
SLPAL+DSYIT++QTQPNLDEHEQVPCFSIFSQ QT+QN PY TQME PN P K T P
180 SLPALMDSYITFDQTQPNLDEHEQVPCFSIFSQIQTNQNF--PYITQMEVPNLPTKGTGP 237
240 FGKVPMDITTPLDSFSCDTKVLKTVLNNLTKMESYGNLKGSPSLGEGSSESYISEVGMSS 299
FG+VPM+ITT D+FSCDTKVLK VLN+ MES N+KGSPSLGEGSSESY+S+VGM +
238 FGQVPMNITTHSDAFSCDTKVLKAVLNHFNMMESNANIKGSPSLGEGSSESYLSDVGMPN 297
300 LWNHY 304
LWNHY
298 LWNHY 302
PNAC044/046
1 MEAKASSDIQLPPGFRFHPSDEELIVHNLKNKITSNPLPASIIAEIDLYKYNPWELP--- 57
MEAKASS IQLPPGFRFHPSDEELIVH LKN+++S+PLPASIIAEIDLYKYNPWELP
1 MEAKASSGIQLPPGFRFHPSDEELIVHYLKNRVSSSPLPASIIAEIDLYKYNPWELPKKA 60
58 ------------RIGKYPNGARPNRAAASGYWKATGTDKSIINSCGTTKIGVKKALVFYK 105
R KYPNGARPNRAAASGYWKATGTDKSI NS GT KIGVKK LVFY+
61 LFGVDEWYFFTPRDRKYPNGARPNRAAASGYWKATGTDKSIFNSFGTAKIGVKKTLVFYE 120
106 GRPPKGVKTGWIMHEYRLLDA--WNNSKRKGSMRLDDWVLCQVRQKNSIPRSTWEDQNVP 163
GRPPKG+KT W MHEYRLLDA WNNSKRKGSMRLDDWVLC+VRQKNSIPR+TW+DQN+P
121 GRPPKGLKTDWNMHEYRLLDAMIWNNSKRKGSMRLDDWVLCRVRQKNSIPRNTWQDQNIP 180
164 S--SAPTGFFPGVNDLLDTNINPNIEMIRNYFYNDCPMLPYIFSSQDFPSTERVSSINFP 221
S SAPTG FP VN+L NINPN EM+ NYFY+DCPMLP IFS Q+FPSTER SSINF
181 SCASAPTGLFPKVNELQQMNINPNTEMVTNYFYDDCPMLPCIFSPQNFPSTERASSINFL 240
222 STDKSSTSLGNLLNSLKRKHVERDQQRENCFPRSKKLRTKADMEEEGVLSIRNDGTDENL 281
S+DKS TS NLLN LKRK E +QQR NCFP K LRTKAD+EE+ V+SIRNDGTDEN
241 SSDKSCTSFHNLLNLLKRKPAETNQQRGNCFPPGKMLRTKADIEED-VVSIRNDGTDENF 299
282 CGMPGQSESGCFSPVQWNPLVQYQEFNHLT 311
G QSESG FS QWN +QYQE NHLT
300 SG-TDQSESGNFSTEQWNSPMQYQECNHLT 328
PNAC047/048
1 MESTDSSSGSQHPQLPPGFRFHPTDEELVVHYLKKKVASVPLPVTIIAEIDLYKFDPWEL 60
ME T+SSS SQHPQLPPGFRFHPTDEELVVHYLKKK ASVPLPVTIIAEIDLYKFDPWEL
1 MEGTNSSSRSQHPQLPPGFRFHPTDEELVVHYLKKKAASVPLPVTIIAEIDLYKFDPWEL 60
61 PSKATFGEQEWYFFSPRDRKYPNGARPNRAATSGYWKATGTDKPILTSNGAQKVGVKKAL 120
PSKATFGEQEWYFFSPRDRKYPNGARPNRAATSGYWKATGTDKPILTSNGAQKVGVKKAL
61 PSKATFGEQEWYFFSPRDRKYPNGARPNRAATSGYWKATGTDKPILTSNGAQKVGVKKAL 120
121 VFYGGKPPKGIKTNWIMHEYRLINNNPSSKPP-GDSANKKGGSLRLDDWVLCRIYKKNNP 179
VFYGGKPPKGIKTNWIMHEYRLI NN S KPP DSANKKGGSLRLDDWVLCRIYKKNN
121 VFYGGKPPKGIKTNWIMHEYRLIENNSSPKPPAADSANKKGGSLRLDDWVLCRIYKKNNS 180
180 QRQMDQME-EDSMEGMFTTLPSTSSNKNPKHPSVSKPTGYASLLENEDTFFEGILTGDGM 238
QR MDQ + EDSMEGMF TL SS++NPK S SK T YASLL NEDTFFEGILTGDGM
181 QRPMDQRDKEDSMEGMFATL-QNSSHQNPKPLSASKHTAYASLLVNEDTFFEGILTGDGM 239
239 QN-------------------ISTNTLSEKRSLPYHQYWNETTGLPMGLANSSAKRFHGD 279
QN +S NT + R+LP HQYWN+ TG P+GLANSS KRFHG+
240 QNGSISQLPSSSSKPNMSMAPVSANTFTATRTLPPHQYWNDATGSPVGLANSSGKRFHGE 299
280 LNSGITGTQEDNNSFVSLLNQFPQSTPLVHPSTLLGSLGDGVLRQTFQLSSLNWNS 335
LNSGITGTQEDN SFVS+LNQ PQSTPLVHPSTLL DGVLRQ FQLSSLNWNS
300 LNSGITGTQEDNTSFVSMLNQLPQSTPLVHPSTLL----DGVLRQPFQLSSLNWNS 351
PNAC049/050
1 MAPV-LPPGFRFHPTDEELVAYYLKRKINGHKIELEIIPEVDLYKCEPWDLPGKSLLPSK 59
MAPV LPPGFRFHPTDEELVAYYL+RKIN H+IELEIIPEVDLYKCEPWDLPGKSLLPSK
1 MAPVSLPPGFRFHPTDEELVAYYLRRKINAHRIELEIIPEVDLYKCEPWDLPGKSLLPSK 60
60 DLEWYFFSPRDRKYPNGSRTNRATKAGYWKATGKDRKVNSQMRAVGMKKTLVYYRGRAPH 119
DLEWYFFSPRDRKYPNGSRTNRATKAGYWKATGKDRKV SQMRAVGMKKTLVYYRGRAPH
61 DLEWYFFSPRDRKYPNGSRTNRATKAGYWKATGKDRKVISQMRAVGMKKTLVYYRGRAPH 120
120 GARTGWVMHEYRLDERECETNSGLQDAYALCRVSKKTTTIPKIGEHYVSTTYRMPCEHSS 179
GARTGWVMHEYRLDERECE N+GLQDAYALCRVSK+T IPKIGEHY STT +MPCEHSS
121 GARTGWVMHEYRLDERECEINTGLQDAYALCRVSKRTANIPKIGEHYDSTTNQMPCEHSS 180
180 SIELYSD-HGRSEEFESSNYPMHKNVDTCSTSYRAIGSPLDISESRNGKWAPSMDG-FGM 237
SIE YS+ HGR EE+ES+NY MH+NV CSTSYRAIGSPL+I ESRNGKW SMDG FGM
181 SIEQYSENHGRCEEYESTNYTMHRNVGNCSTSYRAIGSPLNIGESRNGKWIQSMDGSFGM 240
238 SPSQFPSHSTIPYPPSKVNMALECARLQHRFTLPPLEVEDFPQVGLADIKVMQQPFMPES 297
S QFP++ST+PYPPSKV++ALECARLQHRFTLPPLEVEDFPQ G DIK+M QP MPES
241 SAPQFPNYSTVPYPPSKVDIALECARLQHRFTLPPLEVEDFPQFGFTDIKMMHQPSMPES 300
298 TSTHQTDILQEIRSVAHASQELINQSSFQDTWGGNYATTDHDFTFMDGKNVQHNMLSDMM 357
TSTHQTDILQEI SVAHASQELINQSSFQDTWGGNYAT DHDFTFM GK+VQHN+ SDMM
301 TSTHQTDILQEILSVAHASQELINQSSFQDTWGGNYATADHDFTFMAGKDVQHNVYSDMM 360
358 MNSIRCAEKYWIDPNTSSRSIEISNLDETFKTERMVENLRWVGMSNNDLEKSFMEETKIV 417
MNS R A+K W+DP+TSS SIE+S+LDETFK ERMVENLRWVGMSN++LEKSF EETKIV
361 MNSTRWADKPWVDPSTSSMSIEMSDLDETFKAERMVENLRWVGMSNDELEKSFTEETKIV 420
418 PIENISSFRSREEHEVRGENVHVDDCMGFNDSEDFSLGFINDEPNDDNFIDECNVDDLTS 477
PIENIS+FRSREEH V GEN H DCM FNDSEDFSLGFINDEPNDDNFI+E N+ D +
421 PIENISNFRSREEHGVLGENEHTGDCMRFNDSEDFSLGFINDEPNDDNFIEESNIVDDLA 480
478 SVPSFEVVEDIKVNHGLFVSTRQATETFFHQLVPSQTVKIYLNPAVVTSNFSIEKADSTK 537
S PSFEVVE+IKVNHGLFVSTRQATETFFHQLVPSQTVKIYLNPAVV +NFSIEK ++++
481 SSPSFEVVEEIKVNHGLFVSTRQATETFFHQLVPSQTVKIYLNPAVVAANFSIEKVENSQ 540
538 SYGKETTISTAKEYFVGSKSSVQYPWRNLARNVVCLIVIILMHCSYLGENVENGKLMDGF 597
Y K+ + +TAKE F G KSS QYPWR L+ NVVC+IVI+LMHC YLGENVENGKL D F
541 RYDKKPSKTTAKENFTGRKSSAQYPWRYLSSNVVCMIVILLMHCFYLGENVENGKLTDDF 600
598 MGSGRVGDEGCCPSKNIKPMMKPAGKL-IKWDDNKKEKDLLVTIRGGEGSKFGVFLKKLG 656
M SG V +EG CPSKN+ PM KPAGKL IK DDN+KEKDLLVTIRGGEGSK G+FLKKLG
601 MRSGSVEEEGFCPSKNVNPMKKPAGKLIIKRDDNEKEKDLLVTIRGGEGSKLGLFLKKLG 660
657 LFLTISFALCTILVNHSMA 675
LFLTISFALCTIL NH+MA
661 LFLTISFALCTILANHAMA 679
PNAC056/058
3 MESCVPPGFRFHPTEEELVGYYLKRKIDSQKIDLDVIANIDLYKMEPWDIQARCNLGYAE 62
MESCVPPGFRFHPTEEELVGYYLKRKI S KIDLDVI +IDLY MEPWDIQA+C LGY E
1 MESCVPPGFRFHPTEEELVGYYLKRKIHSLKIDLDVIVDIDLYNMEPWDIQAKCKLGYDE 60
63 QNEWYFFSHKDRKYPTGTRTNRATAAGFWKATGRDKAVLSKNRLIGMRKTL--------- 113
QNEWYFFSHKDRKYPTGTRTNRATAAGFWKATGRDKAVL+KNRLIGMRKTL
61 QNEWYFFSHKDRKYPTGTRTNRATAAGFWKATGRDKAVLTKNRLIGMRKTLVFYKGRAPN 120
114 ----------------------EEGWVVCRAFKKPSPNQRQGFEAWSHAYYLNDINHARP 151
+GWVVCRAFKKP PNQRQGFEAW+HAYY+N+INHARP
121 GRKTDWIMHEYRLQTSEHGPQQAKGWVVCRAFKKPIPNQRQGFEAWNHAYYVNNINHARP 180
152 PSFSDTVTTAHNMVRPNQGASFQQPFGSNSDLVSNQTFLDNNNQLVELPELDSPSTLSTS 211
PSFSDTVTT H V PNQ ASF QPF S+SDL+S+Q FLDNNN+LVELP+LDSPSTLSTS
181 PSFSDTVTTTHT-VHPNQSASFHQPFSSSSDLISHQEFLDNNNRLVELPQLDSPSTLSTS 239
212 FAAKEGNFHQTNEDYDEERSNNSSQYIDWKNFDTLLASQVTDSST-SYPLQDLPSIPQNY 270
FA KEGNFHQTNEDYD+ERSNNSSQYIDWK+ DTLLASQV DSST S+PLQ+ PSI QNY
240 FAPKEGNFHQTNEDYDDERSNNSSQYIDWKSLDTLLASQVNDSSTSSFPLQNFPSITQNY 299
271 DLAAGQQDQYVSHFLDCFPDL 291
DLAAGQQD +VSHFLDCFPD+
300 DLAAGQQD-HVSHFLDCFPDI 319
PNAC059/060
4 MEELLCELSSEGLNDQGLPPGFRFHPTDEELITFYLASKVFNGSFCGVEIAEVDLNRCEP 63
MEELLCEL+ E +N+QGLPPGFRFHPTDEELITFYLASKVFNGSFCGV+IAEVDLNRCEP
1 MEELLCELTCEDINEQGLPPGFRFHPTDEELITFYLASKVFNGSFCGVDIAEVDLNRCEP 60
64 WELPGSFQNYVSSSSLHLLLEDASPFSDVAKMGEREWYFFSLRDRKYPTGLRTNRATGAG 123
WELP DVAKMGEREWYFFSLRDRKYPTGLRTNRATGAG
61 WELP-----------------------DVAKMGEREWYFFSLRDRKYPTGLRTNRATGAG 97
124 YWKATGKDREVYSASTGALLGMKKTLVFYKGRAPRGEKTKWVMHEYRLDGDFSYRHTCKD 183
YWKATGKDREVYSASTGALLGMKKTLVFYKGRAPRGEKTKWVMHEYRLDGDFSYRH+CK+
98 YWKATGKDREVYSASTGALLGMKKTLVFYKGRAPRGEKTKWVMHEYRLDGDFSYRHSCKE 157
184 EWVICRIFHKKGEKKDVFLQAEQGYHLWEVYSPANSGSLPPLLDASASLFDQCQSKNKVI 243
EWVICRIFHKKGEKK+VFLQA QGYHL E SPANSGSLPPLL+ASAS+FDQCQSKN V+
158 EWVICRIFHKKGEKKNVFLQAGQGYHLMEASSPANSGSLPPLLEASASIFDQCQSKNTVV 217
244 DALQNAFLIPEHQENDLKSIPNPLVSQSHVLSINGLQPSFSPTPISINSTATSTNKNTNT 303
+A QNAFLI EHQENDLKS+ NPLVSQS+ +SING QP FSPT ISINST TSTNKNT+T
218 EAFQNAFLIHEHQENDLKSLLNPLVSQSNAMSINGFQPCFSPTSISINSTTTSTNKNTDT 277
304 DNNNQSPSMLFKSILSYQDCTLK-----------TEASFS----HDATFGGVDKITHPHP 348
+ NNQSPSMLFKSILSYQDC LK TEA+FS HDA G VDKI HP+P
278 NTNNQSPSMLFKSILSYQDCALKEQSSTLYKQCNTEANFSHFQLHDAHLGCVDKIIHPNP 337
349 YLNNPLFFEMDCSSNVLGFSGSASAADTIIHDMSTSIGFSRAGLQMMLDTPIRLPGESWP 408
Y NNPLFFEMDCSSN+LGFS SASAADTI HDMSTSI FSRAGLQMMLDTPIRLP ESWP
338 YQNNPLFFEMDCSSNILGFSESASAADTIAHDMSTSIAFSRAGLQMMLDTPIRLPAESWP 397
409 LDP 411
DP
398 FDP 400
PNAC062/063
2 MTGNGQLSVPPGFRFHPTDEELLYYYLRKKVSYEAIDLDVIREVDLNKLEPWDLRDKCKI 61
M GNGQLSVPPGFRFHPTDEELLYYYLRKKVSYEAIDLDVIREVDLNKLEPWDL+DKC+I
1 MAGNGQLSVPPGFRFHPTDEELLYYYLRKKVSYEAIDLDVIREVDLNKLEPWDLKDKCRI 60
62 GSGPQNEWYFFSHKDKKYPTGTRTNRATTAGFWKATGRDKAIHISNSQRIGMRKTLVFYT 121
GSGPQNEWYFFSHKDKKYPTGTRTNRATTAGFWKATGRDKAIH+SNSQRIGMRKTLVFYT
61 GSGPQNEWYFFSHKDKKYPTGTRTNRATTAGFWKATGRDKAIHLSNSQRIGMRKTLVFYT 120
122 GRAPHGQKTDWIMHEYRLDDDNSEVQEDGWVVCRVFKKKNQTRGFLPEVSQEVHFSHMKA 181
GRAPHGQKTDWIMHEYRLDDDNSEVQEDGWVVCRVFKKKNQTRGFLPEVSQE HFS MKA
121 GRAPHGQKTDWIMHEYRLDDDNSEVQEDGWVVCRVFKKKNQTRGFLPEVSQEEHFSQMKA 180
182 SASSFPLDPKQNHLQSLYQDYTLDGSMHLPQLFSPDSAVAPSFVSPLSLNNMNDIECSQN 241
SASS PL+PKQNH+QS+Y DYT DGSMHLPQLFSP+SAVAPSFVSPLSLNNM+DIECSQN
181 SASSLPLEPKQNHMQSIYDDYTFDGSMHLPQLFSPESAVAPSFVSPLSLNNMDDIECSQN 240
242 LLRLTPSGCGFVHPAGRFNGDWSFLDKLLASHQNLDHQQHYQNKRNSSSQIVDPVGTSTQ 301
LLRLT +GCG V PAGRFNGDWSFLDKLLAS QNLDH QHYQNK NSSSQIVD VG STQ
241 LLRLTSTGCGLVQPAGRFNGDWSFLDKLLASQQNLDHHQHYQNKGNSSSQIVDHVGASTQ 300
302 KFPFQHLGFETDILRFSK 319
KFPFQ+LGFETDILRFSK
301 KFPFQYLGFETDILRFSK 318
PNAC065/066
1 MVMPGFRFHPTEEELVEFYLRRKVEGKRFNVELITFLDLYRYDPWELPALAAIGEKEWFF 60
MVMPGFRF PTEEEL+EFYLRRKVEGK FNVELITFLDLY YDPWELPALAAIGEKEWFF
27 MVMPGFRFRPTEEELIEFYLRRKVEGKHFNVELITFLDLYSYDPWELPALAAIGEKEWFF 86
61 YVPRDRKYRNGDRPNRVTTSGYWKATGADRMIRTENSRSIGLKKTLVFYSGKAPKGIRTS 120
YVPRDRKYRNGDRPNRVTTSGYWKATGADRMIR ENSRSIGLKKTLVFYSGKAPKGIRTS
87 YVPRDRKYRNGDRPNRVTTSGYWKATGADRMIRAENSRSIGLKKTLVFYSGKAPKGIRTS 146
121 WIMNEYRLPHHETERYQKVEISLCRVYKRAGVEDHPSLPRSLPSRASSSRGPQSDKKHQS 180
WIMNEYRLP HETERYQK EISLC VYKRAG+EDHPSLPRS+PSRASSSRG QSDKKHQS
147 WIMNEYRLPQHETERYQKAEISLCCVYKRAGIEDHPSLPRSIPSRASSSRGTQSDKKHQS 206
181 HLTLERFQPFVGQSSQQIEMEKMSETDASSSSDVTTALGLSKHNI--------------- 225
H+T++ FQPF+GQSSQQIEMEKMSETDAS SSDVTTALGLS+HNI
207 HVTVKGFQPFLGQSSQQIEMEKMSETDASGSSDVTTALGLSQHNINAYHPISTSIELPAS 266
226 --------------------------------------DDLHRLLNYQQASINHHHHQQQ 247
DDLHRL+NYQQA IQ
267 VEEGMFLNQTKQAASSFLVPNCPNLFTVTSSVSSNPVYDDLHRLINYQQADIG------Q 320
248 QQQQQFYLLQQPQHQSSQLSSMTPQTSQQLPLNMLPELLPPTFPDRLWEWNQMPEANRDF 307
QQQQQFYLLQ QHQ S LSSM PQ SQ LP NMLP LLP TFPDR+W+WNQMPE+NRD+
321 QQQQQFYLLQ--QHQPSPLSSMAPQ-SQSLPFNMLPNLLPTTFPDRIWDWNQMPESNRDY 377
308 NNPFK 312
NNPFK
378 NNPFK 382
PNAC068/069
1 MDEMPLQLDLPGFRFHPTEEELLDFYLKNMVFGRKMRLDVIGYLNIYRHDPSELPGLSKV 60
M EM L+LDLPGFRFHPTEEELLDFYLKN+VFG+KMRLDVIGYLNIYRHDP +LPGLS V
1 MAEMALKLDLPGFRFHPTEEELLDFYLKNIVFGKKMRLDVIGYLNIYRHDPWDLPGLSNV 60
61 GEREWYFFVPRDRKHGNGGRPNRTTQNGFWKATGSDRKIVSLSDPKRMIGFRKTLVFYKG 120
GEREWYFFVPRDRKHG+GGRPNRTTQNGFWKATGSDRKIVSLSDPKRMIG RKTLVFYKG
61 GEREWYFFVPRDRKHGSGGRPNRTTQNGFWKATGSDRKIVSLSDPKRMIGLRKTLVFYKG 120
121 RAPRGSKTDWVMNEYRLPEYSSPLPKDIVLCKIYRKATSLKVLEQRAAMEEEMKTIHASP 180
RAPRG+KTDWVMNEYRLPEYS PLPKDIVLCKIYRKATSLKVLEQRAAMEEEMKTIHASP
121 RAPRGNKTDWVMNEYRLPEYSCPLPKDIVLCKIYRKATSLKVLEQRAAMEEEMKTIHASP 180
181 SS----SSLDTMSFCSQPEDPVPPEL-PTQHLVFKKEIED-DIIRYEKPREIKGPSLQLP 234
SS SSLDTMSFCSQ EDPVPP L P Q+LVFKKEIED + RYEKP EIK PSL LP
181 SSSPPPSSLDTMSFCSQLEDPVPPILMPAQNLVFKKEIEDNNNNRYEKPNEIKRPSLHLP 240
235 MGTDKLPELQVPSKLSMEWNQDPIWSLNSPWLQNLIPYADILNF 278
MG D LPELQVPSKLSMEWNQDPIWSLNSPW+QN YADILNF
241 MGKDMLPELQVPSKLSMEWNQDPIWSLNSPWIQNFAHYADILNF 284
PNAC070/071
4 MESCVPPGFRFHPTDEELVGYYLRKKVASQKIDLDVIREIDLYRIEPWDLQERCRIGYEE 63
MESCVPPGFRFHPTDEELVGYYLRKKVASQKIDLDVIR+IDLYRIEPWDLQERC IGYEE
1 MESCVPPGFRFHPTDEELVGYYLRKKVASQKIDLDVIRDIDLYRIEPWDLQERCWIGYEE 60
64 QNEWYFFSHKDKKYPTGTRTNRATMAGFWKATGRDKSVYDKTKLIGMRKTLVFYKGRAPN 123
QNEWYFFSHKDKKYPTGTRTNRATMAGFWKATGRDK+VYDKTKLIGMRKTLVFYKGRAPN
61 QNEWYFFSHKDKKYPTGTRTNRATMAGFWKATGRDKAVYDKTKLIGMRKTLVFYKGRAPN 120
124 GQKTDWIMHEYRLESDENGPPQASLSTY-----------------EEGWVVCRAFKKRTT 166
GQKT WIMHEYRLESDENGPPQAS+STY EEGWVVCRAFKKRTT
121 GQKTHWIMHEYRLESDENGPPQASISTYVTITPPPPNTNGYVALKEEGWVVCRAFKKRTT 180
167 GQNKSIEGWDSSYFYEESSGVSSVVDPMDYITRQPQNFLAQNFLCKQEIEGDNLSFMHSE 226
GQ KSIEGWDSSYFYEESSGVSSVVDP+DYI RQPQ FLA NFLCKQEIEGD LSFMHSE
181 GQTKSIEGWDSSYFYEESSGVSSVVDPIDYIARQPQGFLAHNFLCKQEIEGDKLSFMHSE 240
227 NFVQLPQLESPSLPLIKRPSSSVSLISENNNSNNEVEEQNRMLSNNNTQKVTDWRALDKF 286
NFVQLPQL+SPS PLIKRP+SS+SLISENNNSNNE EQN LSNNNTQKVTDWRALDKF
241 NFVQLPQLKSPSEPLIKRPTSSMSLISENNNSNNEEVEQNG-LSNNNTQKVTDWRALDKF 299
287 VASQLSQEDRYDGDGVSSFVGAENNSSDMSLLLLQSGRDEGNNKFNGFLSSSPDCDIGIC 346
VASQLSQE+RYDGDGVSSFV AENN SD+ LLLQSGRD+G NKFNGFL SS DCDIGIC
300 VASQLSQEERYDGDGVSSFVEAENN-SDLPFLLLQSGRDDG-NKFNGFLGSSSDCDIGIC 357
347 IFEK 350
IFEK
358 IFEK 361
PNAC072/073
1 MEGDAKDETLPPGFRFHPTDEELITYYLQSKISDADFSCRAIGDVDLNKCEPWDLPGKAK 60
MEGDAK+ETLPPGFRFHPTDEELITYYLQ+KISDADFSCRAIGDVDLNK
1 MEGDAKEETLPPGFRFHPTDEELITYYLQNKISDADFSCRAIGDVDLNK----------- 49
61 MGEKEWYFFSLRDRKYPTGVRTNRATNTGYWKTTGKDKEIFNSVTSQLVGMKKTLVFYRG 120
DRKYPTGVRTNRATNTGYWKTTGKDKEIFNSVTSQLVGMKKTLVFYRG
50 ------------DRKYPTGVRTNRATNTGYWKTTGKDKEIFNSVTSQLVGMKKTLVFYRG 97
121 RAPRGEKTNWVMHEYRFHSKAAFRASK-----DEWVVCRVFQKSAGVKKYPSNQSRAANP 175
RAPRGEKTNWVMHEYR H+KA FRASK DEWVVCR+FQKSAG KKYPSNQSRA NP
98 RAPRGEKTNWVMHEYRVHAKAGFRASKMWIQQDEWVVCRIFQKSAGAKKYPSNQSRAGNP 157
176 -YNLEIGPSVIPSQMMQAAENFQLPIGRNYMMSNAELQAELTRVFRAGGSTGINLPMQSP 234
YNLEIGPSV+PSQMMQAA+NFQLPIGRNYMMSNAELQAEL RVFRAGGSTGINLPMQSP
158 LYNLEIGPSVMPSQMMQAADNFQLPIGRNYMMSNAELQAELARVFRAGGSTGINLPMQSP 217
235 LNNTYSVGGGGPGGGGCFTISGLNLNLGGAASQPMLRPMAPPVMNQQDA----------- 283
LNN+YSVGG G GGCFT+SGLNLNLGGA SQP+LRPM PPVMNQ D
218 LNNSYSVGG---GAGGCFTVSGLNLNLGGATSQPVLRPMPPPVMNQHDVTPSMMTSTSSY 274
284 ----AAYGAEMNTANGHANRFMGMEQCMDLENYWPPY 316
AAYGAEMN ANG +NRFMGM+QCMDLENYWP Y
275 AVEQAAYGAEMNNANGPSNRFMGMQQCMDLENYWPAY 311
PNAC080/082
20 LLPGFRFHPTDEELVGFYLKKKVEKKPIRIDLIKHVDVYKYEPWDLPKEASCSAGEREWY 79
+ PGFRFHPTDEELVGFYLK+KVEK+ IRIDLIKH+DVYKYEPWDLPKEASCSAGEREWY
1 MAPGFRFHPTDEELVGFYLKRKVEKRLIRIDLIKHIDVYKYEPWDLPKEASCSAGEREWY 60
80 FFCRRGRKYKNSIRPNRVTRSGFWKATGIDKPIYSVGKIHYCIGLKKSLVYYRGSAGKGT 139
FFCRRGRKYKNS+RPNRVT SGFWKATGIDKPIYSVGK+HYCIGLKKSLVYYRGSAGKGT
61 FFCRRGRKYKNSVRPNRVTNSGFWKATGIDKPIYSVGKLHYCIGLKKSLVYYRGSAGKGT 120
140 KTDWMMHEFRLPACENTASLTNPDGCDIHEAEVWTLCRIFQREAPFNKKYLSSKQQ---- 195
KTDWMMHEFRLPA ENTA+LTNPD C+IHEAEVWTLCRIFQRE PFNKK SSKQ+
121 KTDWMMHEFRLPASENTANLTNPDDCNIHEAEVWTLCRIFQRETPFNKKCFSSKQKYVSD 180
196 ------------------------------------------------SQMSLTSQVPFT 207
+Q+SL +QVPFT
181 SSSSPCESDNRRHTDETFEVSAVDNNVNIESRATSDQYTYGNNDQLFAAQLSLRNQVPFT 240
208 TSYLSFLNQNGDQLFGDENWDELRPMVEFALDPSEIYCI 246
T YLSF +QNGDQLFGDENWDELRPMVEFALDPS +Y I
241 TPYLSFSSQNGDQLFGDENWDELRPMVEFALDPSMLYSI 279
PNAC081/083
12 SSD-NYDKDEEVILPGFRFHPTDEELVGFYLRRKVEKKRIGIELIKQIDIYKYDPWDLP- 69
SSD ++++DEEV+LPGFRFHPTDEELVGFYLRRKVEKK + ELIKQIDIYKYDPWDLP
3 SSDIDHNEDEEVMLPGFRFHPTDEELVGFYLRRKVEKKPLRFELIKQIDIYKYDPWDLPK 62
70 ISTAEDKEWYFFCLRGRKYRNSVRPNRVTRSGFWKATGIDKPIYSDKETHECIGLKKCLV 129
+S A D+EWYFFC+RGRKYRNS+RPNRVT SGFWKATGIDKPIYS KE HECIGLKK LV
63 VSNAGDREWYFFCIRGRKYRNSIRPNRVTGSGFWKATGIDKPIYSVKEPHECIGLKKSLV 122
130 YYRGSAGKGTKTDWMMHEFRLPPNGKTTNPLNARNIAQEAEVWTLCRILKRIPSYKKYVA 189
YYRGSAGKGTKTDWMMHEFRLPPNGKTTNP +NIAQEAEVWTLCRILKR+PS+KKY A
123 YYRGSAGKGTKTDWMMHEFRLPPNGKTTNP---KNIAQEAEVWTLCRILKRVPSHKKYAA 179
190 AVPATEQKPINCDSNSKSCSFESETSTEQDVSFGDSFVQRNERKPVTID-QVDHERNNLF 248
A A +Q PI DSNSK+CSFESE S EQ+VSFGDSF QRNERKPV ID QV+HERN+ F
180 A--AAKQHPI-IDSNSKTCSFESEISAEQNVSFGDSFGQRNERKPVIIDNQVNHERNHFF 236
249 MGGQYDSVTEAPFTAAYQGFRNTGIGDDFFVNGNWDDLRTVVEL-AIDPAQVPDECR 304
GGQYDS+TEAPFTAA+Q F N +GDDFF NGNWD+LRTVVEL AIDPAQ D CR
237 TGGQYDSITEAPFTAAFQNFWNPDVGDDFFDNGNWDELRTVVELGAIDPAQAYDYCR 293
PNAC084/085
1 MTENMSISVNGQSQVPPGFRFHPTEEELLHYYLRKKVSYEKIDLDVIRDVDLNKLEPWDI 60
MTENMSISVNGQSQVPPGFRFHPTEEELL YYLRKKVSYEKIDL+VIRDVDLNKLEPWDI
1 MTENMSISVNGQSQVPPGFRFHPTEEELLDYYLRKKVSYEKIDLEVIRDVDLNKLEPWDI 60
61 QERCKIGTTPQNDWYFFSHKDKKYPTGTRTNRATAAGFWKATGRDKVIYSTGKRIGMRKT 120
QERCKIGT PQNDWYFFSHKDKKYP GTRTNRATAAGFWKATGRDKVIY TGKR+GMRKT
61 QERCKIGTAPQNDWYFFSHKDKKYPAGTRTNRATAAGFWKATGRDKVIYGTGKRVGMRKT 120
121 LVFYKGRAPHGQKSDWIMHEYRLDDSTSDTNVSNVMEEEAAQEEGWVVCRIFKKKNLNKT 180
LVFYKGRAPHGQKSDWIMHEYRLDD+ S+TNVSNVM EAAQE+GWVVCRIFKKKNLNKT
121 LVFYKGRAPHGQKSDWIMHEYRLDDNPSETNVSNVM-GEAAQEDGWVVCRIFKKKNLNKT 179
181 LDKPFSSSPISADTRNQMLSSCDEGTIDQTFHYMGRTCKEENVADNSATARYLRPVDTAI 240
LD+ SSSPI+ADTRNQ LSSC+EG++DQ HYMG TCKEEN ADN+ I
180 LDRAMSSSPITADTRNQTLSSCNEGSLDQMLHYMGSTCKEENEADNT------------I 227
241 NYVHHDG-FMKLPSLESPNSISSQNCYQPMITDNEGSITNQMSYPLDPGLDNWATLDRLF 299
N+VHHD FM+LPSLESPNS SS N YQ MIT+NEGSITNQ+SYPLD GL+NW LD L
228 NHVHHDNRFMELPSLESPNSTSSLNFYQSMITENEGSITNQVSYPLDSGLNNWVALDSLV 287
300 AYQLNGQTETSRQLPCI--DPTITYCTPSTDLHHDLRLPTLRSSFPLPSNRSYHGTQDYN 357
A Q+NGQ ETSRQ C DPT+TYCTP TDLHHDL+ PTLRSSF PSNRSYH TQDYN
288 ASQINGQAETSRQSACFPNDPTMTYCTP-TDLHHDLQFPTLRSSFSFPSNRSYHETQDYN 346
358 NEIDLWNFTTRSSPDTLCQLSNT 380
+EIDLWNF++RSS D L NT
347 SEIDLWNFSSRSSSDPQWHLPNT 369
PNAC003/089
113 MQTQYSHHGEKEWYFFTPRNRKYKNGTRPNRAAGGGYWKATGADKGITYEKRVIEAGKKI 172
+ QYSHHGEKEWYFFTPRNRKYKNGTRPNRAAGGGYWKATGADKGITYEKRVIEAGKKI
94 LAAQYSHHGEKEWYFFTPRNRKYKNGTRPNRAAGGGYWKATGADKGITYEKRVIEAGKKI 153
173 TYQKTLVGHRKALVYYAGKPPKGDKTNWIMHEFRLDDSPLHVRNNRDDMRLDDCVLCRIY 232
TYQKTLVGHRKALVYYAGKPPKGDKTNWIMHEFRLDDSPLHVRNNRDDMRLDDCVLCRIY
154 TYQKTLVGHRKALVYYAGKPPKGDKTNWIMHEFRLDDSPLHVRNNRDDMRLDDCVLCRIY 213
233 KKREKSTTNASTNVRNRQSNEENPLLTIDDDDEDYINDHDYDPNHLSAIEASFAGEIYGM 292
KKREKSTTNASTNVRNRQSNEENPLLTIDDDDEDYINDHDYDPNHLSAIEASFAGEIYGM
214 KKREKSTTNASTNVRNRQSNEENPLLTIDDDDEDYINDHDYDPNHLSAIEASFAGEIYGM 273
293 VTNSLENSFPILDELSQQQTGTSIFPDANNFFMFQDSQIPGLEETFGTPAPMDSVNPEDW 352
VTNSLENSFPILDELSQQQTGTSIFPDANNFFMFQDSQIPGLEETFGTPAPMDSVNPEDW
274 VTNSLENSFPILDELSQQQTGTSIFPDANNFFMFQDSQIPGLEETFGTPAPMDSVNPEDW 333
353 SSEQMGLQDEFLNPTYSSPFNIPDHFFNLYSIMPTNLPMNPSPHVNICPMNTAPIRSLPP 412
SSEQMGLQDEFLNPTYSSPFNIPDHFFNLYSIMPTNLPMNPSPHVNICPMNTAPIRSLPP
334 SSEQMGLQDEFLNPTYSSPFNIPDHFFNLYSIMPTNLPMNPSPHVNICPMNTAPIRSLPP 393
413 MNTAPSTGDLPPINTDPLAAPFPPANSQPTSEIMNAAPNHPGQPPQHR 460
MNTAPSTGDLPPINTDPLAAPFPPANSQPTSEIMNAAPNHPGQPPQHR
394 MNTAPSTGDLPPINTDPLAAPFPPANSQPTSEIMNAAPNHPGQPPQHR 441
PNAC090/091
1 MKNPQSSLPPGFRFHPTDEELILHYLKKKLASTPFPVSIIADVDIYKFDPWDLPAKASLG 60
MKN QSSLPPGFRFHPTDEELILHYL+KK+ASTPFPVSIIADVDIYKFDPWDLPAKA+LG
1 MKNQQSSLPPGFRFHPTDEELILHYLRKKVASTPFPVSIIADVDIYKFDPWDLPAKAALG 60
61 EKEWYFFSPRDRKYPNGARPNRAAASGYWKATGTDKIIMASTMAPGGV-VGGQENIGVKK 119
EKEWYFFSPRDRKYPNGARPNRAAASGYWKATGTDK+IMAST+ PGGV + GQEN+GVKK
61 EKEWYFFSPRDRKYPNGARPNRAAASGYWKATGTDKVIMASTITPGGVIIQGQENVGVKK 120
120 ALVFYKGKPPKGVKTNWIMHEYRLADNPACNNNKKSMKPKDSSMRLDDWVLCRIYKKSHA 179
ALVFYKGKPPKGVKT+WIMHEYRLAD + + N K MKP+DSSMRLDDWVLCRIYKK+HA
121 ALVFYKGKPPKGVKTDWIMHEYRLADTSSYSYN-KPMKPRDSSMRLDDWVLCRIYKKAHA 179
180 LTSSPRALISSEHDQEEEEEEQQQQQFVQETLLPISNKNNLMSQKSCSFSNLFDAMDYSM 239
LTS RA +SSEH+QEEEEE + + PISNK+ LMSQKSCSFSNL DAMDYS+
180 LTSCARAEMSSEHEQEEEEEHFVPENPLPSLKGPISNKSALMSQKSCSFSNLLDAMDYSL 239
240 WSSFLADTPFNPTGFESNPTLNSTATQLDQ-PFFSNSNSASNSNSTSSGSFLQKLPQLNT 298
SS LADT FNPTGFESNP LNSTA+QLDQ PFFSNSN A G FLQKLPQL+
240 LSSLLADTQFNPTGFESNPALNSTASQLDQPPFFSNSNIAGGG---GGGCFLQKLPQLSA 296
299 SMPNMQENKLKRQLPHIDEDLLHPSKKFMNSCSFTNTNN-NTQTDMGQYNFVSQPFLDQQ 357
S PN +NKLKRQL HIDED+LHPSKKFMNSCSFTNTNN +TQTD GQYNF+SQPFL+QQ
297 SAPNNVDNKLKRQLSHIDEDMLHPSKKFMNSCSFTNTNNISTQTDNGQYNFLSQPFLNQQ 356
358 LLLSPHLQFLG 368
LLSPHLQF G
357 FLLSPHLQFQG 367
PNAC100/101
1 MESTDSSTGGAGGGGGG-----SQQPNLPPGFRFHPTDEELVVHYLKKKTTSAPLPMAII 55
ME TDSSTGGAGGGGGG SQQPNLPPGFRFHPTDEELVVHYLKKKTTSAPLP+AII
1 MERTDSSTGGAGGGGGGGGGRGSQQPNLPPGFRFHPTDEELVVHYLKKKTTSAPLPVAII 60
56 AEVDLYKFDPWELPAKATFGEQEWYFFSPRDRKYPNGTRPNRAATSGYWKATGTDKPILT 115
AEVDLYKFDPWELPAKATFGEQEWYFFSPRDRKYPNG RPNRAATSGYWKATGTDKP+L+
61 AEVDLYKFDPWELPAKATFGEQEWYFFSPRDRKYPNGARPNRAATSGYWKATGTDKPVLS 120
116 LGGTQKVGVKKALVFYGGKPPKGIKTNWIMHEYRLADNKVKNKPPGCDLGNKKNSLRLDD 175
GGTQKVGVKKALVFYGGKPPKGIKTNWIMHEYRLADNKV NKPPGCDLGNKKNSLRLDD
121 SGGTQKVGVKKALVFYGGKPPKGIKTNWIMHEYRLADNKVNNKPPGCDLGNKKNSLRLDD 180
176 WVLCRIYKKNNTHRPIDHDKDDYMDDILGSIPPSILVGNHQNGTLHLAKGTNYETLLDND 235
WVLCRIYKKNNT RP+DHDKDD MDD+LGSIPPSI VG+HQNGTLHLAKGTN+ LLDND
181 WVLCRIYKKNNTQRPMDHDKDDSMDDVLGSIPPSISVGSHQNGTLHLAKGTNFGALLDND 240
236 HNLFEGIISSNDGIR-SSSSMSHVASSVSKPDHLPMLPLKRTLPSLYWTDEDMAVPSSSK 294
HNLFEGIISS+DGIR SSSS+SH+ASSV+K D L MLP KRTLPSLYWT EDM PSSSK
241 HNLFEGIISSSDGIRSSSSSLSHMASSVTKRD-LLMLPPKRTLPSLYWTGEDMVGPSSSK 299
295 RFQGDINGDESVVGNDGNSSIVTLLSQLPQTSQLHQQTMLGSMGNGIFRPPYQIPGMNWY 354
RFQG INGDE VV DGNSS+ TLL +LPQT QLHQQTMLGSM +GIFR PYQIP MNWY
300 RFQGGINGDEIVVRTDGNSSVATLLGELPQTPQLHQQTMLGSMADGIFRSPYQIPSMNWY 359
355 S 355
S
360 S 360
PNAC103/104
1 MSPVGLPPGFRFHPTDEELVNYYLKRKINGQEIELDIIPEVDLYKCEPWELAELLLLSVC 60
M+PVGLPPGFRFHPTDEELVNYYLKRKINGQEI+LDIIPE+DLYKCEPW+LAE
1 MAPVGLPPGFRFHPTDEELVNYYLKRKINGQEIDLDIIPEIDLYKCEPWDLAE------- 53
61 FAEKSFFPSRDPEWYFFGPRDRKYPNGFRTNRATRAGYWKSTGKDRRVNCQNRAIGMKKT 120
KSF PSRDPEWYFFGPRDRKYPNGFRTNRATRAGYWKSTGKDRRVNCQNRAIGMKKT
54 ---KSFLPSRDPEWYFFGPRDRKYPNGFRTNRATRAGYWKSTGKDRRVNCQNRAIGMKKT 110
121 LVYYRGRAPQGIRTDWVMHEYRLDDKECEDTSGIQDSYALCRVFKKNGICSEIEEQGQCT 180
LVYYRGRAPQGIRTDWVMHEYRLDDKECEDTSGIQDSYALCRVFKKNGICSEIEEQGQCT
111 LVYYRGRAPQGIRTDWVMHEYRLDDKECEDTSGIQDSYALCRVFKKNGICSEIEEQGQCT 170
181 STSLSLMESSPQGVINEYETMSPDVPIASSSCVEEEDKDDSWMQFITDEPW-CSSNNAMV 239
TSLSL ESS QGV+NEYETMSPDVPIASSSC+EEEDKDDSWMQFITD+PW CSSNNAMV
171 -TSLSLTESSSQGVLNEYETMSPDVPIASSSCIEEEDKDDSWMQFITDDPWYCSSNNAMV 229
240 GGEEISHSTFTD 251
GGEEIS TFTD
230 GGEEISQVTFTD 241
PNAC105/106
3 MEESLPPGFRFHPTDEELITCYLTRKVSDISFTSKAVVDVDLNKCEPWDLPGKASMGEKE 62
MEE+LPPGFRFHPTDEELITCYLTRKVSD SFTSKA+VDVDLNKCEPWDLPGKASMGEKE
1 MEENLPPGFRFHPTDEELITCYLTRKVSDTSFTSKAMVDVDLNKCEPWDLPGKASMGEKE 60
63 WYFFSLRDRKYPTGLRTNRATEAGYWKTTGKDREIFRAGVLVGMKKTLVFYKGRAPRGEK 122
WYFFSLRDRKYPTGLRTNRATEAGYWKTTGKD+EIFRAGVLVGMKKTLVFY+GRAPRGEK
61 WYFFSLRDRKYPTGLRTNRATEAGYWKTTGKDKEIFRAGVLVGMKKTLVFYRGRAPRGEK 120
123 SNWVMHEYRLENRHPFKSTKEEWVVCRIFQKSTAVKKPQQEPSSQQSLGSLCDTNSIVND 182
SNWVMHEYRL+++HPFKSTKEEWVVCR+FQKST VKKPQQEPSSQQSLGS CDTNSIVND
121 SNWVMHEYRLDDKHPFKSTKEEWVVCRVFQKSTEVKKPQQEPSSQQSLGSPCDTNSIVND 180
183 QYGDIELPNLNRIANSSSGFSNISAHTYNNESNVNMNLNMNWAAAREAAHTTLPSLSWPP 242
++GD IANSSSGF+NI AH+YNNESNVN++ +MNWAAAREAA TLPSL+WP
181 KFGD--------IANSSSGFNNILAHSYNNESNVNVDSHMNWAAAREAA--TLPSLAWPS 230
243 GLLSSNLTTNSLLLKALQLRSYQQREATTTDYSFLTNGNIVHEFGTDLGSNFQASSSSKV 302
GLLS+NLT NSLLLKALQLRSYQQREATTT+YSFLTNG I HE+G LGSNFQA SSSKV
231 GLLSTNLTMNSLLLKALQLRSYQQREATTTNYSFLTNG-IPHEYGAALGSNFQA-SSSKV 288
303 LDSVPQPQQEQPFNLDSI 320
LDS PQPQQEQPF+LDSI
289 LDSAPQPQQEQPFSLDSI 306
PNAC112/113
1 MATSTGGVPPGFRFHPTEEELLHYYLKKKVSFQKFDMEVIREVDLNKMEPWELQETCKIG 60
MATS+GGVPPGFRFHPT+EELLHYYLKKKVSFQKFDMEVIREVDLNKMEPWELQE CKIG
3 MATSSGGVPPGFRFHPTDEELLHYYLKKKVSFQKFDMEVIREVDLNKMEPWELQERCKIG 62
61 STPQNEWYFFSHRDRKYPTGSRTNRATNAGFWKATGRDKCIRNTDKKIGMRKTLVFYRGR 120
S PQNEWY F H+DRKYPTGSRTNRATNAGFWKATGRDKCIRN+ KKIGMRKTLVFY GR
63 SAPQNEWYLFCHKDRKYPTGSRTNRATNAGFWKATGRDKCIRNSYKKIGMRKTLVFYGGR 122
121 APHGQKTDWIMHEYRLEDGDDAQGNAGEDGWVVCRVFKKKNLFKVSNEGGTASMDSSDQQ 180
APHGQKTDWIMHEYRLEDGDDAQGN GEDGWVVCRVFKKKNLFKVS EGGT SM+SSDQQ
123 APHGQKTDWIMHEYRLEDGDDAQGNLGEDGWVVCRVFKKKNLFKVSGEGGTTSMNSSDQQ 182
181 LHTSS-NQSRTSMYRDSQYLIRQHHNHGSTQQTFEPNKPELALYHHHMETPHQYSLFPSQ 239
LH+SS NQSRT M+RDSQY +RQ+HNHG+ QQ F +K EL L++ HM PHQYSLF SQ
183 LHSSSTNQSRTFMHRDSQYSLRQNHNHGNIQQPFVLSKAELELHYPHMAAPHQYSLFQSQ 242
240 TLMPTHKPLGYD-YSALPSESPVMVKQLMSKARDCESGSESLRYQACEPGLEVGTCEAPQ 298
TLMP +K LGYD YS LP E PVMVKQLMS ARDCESGSESLRY ACEPGLEV TCEAPQ
243 TLMPPNKSLGYDHYSGLPKEPPVMVKQLMSGARDCESGSESLRYHACEPGLEVCTCEAPQ 302
299 QMVAGR-DEQGMNDQWAVL---VTSHLGNEDSSKGVTF-NAANAPSAHPINQSSLRGE-M 352
QMVAGR D QG+N +WA+L VTSHLGNEDS+KGV F +A+NAPSAH INQ LRGE M
303 QMVAGREDHQGLN-EWAMLDRIVTSHLGNEDSAKGVRFDDASNAPSAHAINQLPLRGEMM 361
353 DFWGYGK 359
DFWGYGK
362 DFWGYGK 368
PNAC114/115
1 MGGASLPPGFRFHPTDEELVGYYLHRKVEGLEIELEVIPVIDLYKFDPWELPEKSFLPKR 60
MGGASLPPGFRFHPTDEELVGYYL RK +GLEIELEVIPVIDLYKFDPWELPEKSFLPKR
1 MGGASLPPGFRFHPTDEELVGYYLQRKAQGLEIELEVIPVIDLYKFDPWELPEKSFLPKR 60
61 DMEWFFFCPRDRKYPNGSRTNRATQAGYWKATGKDRKVVCQSAVTGYRKTLVFYRGRAPL 120
DMEWFFFCPRDRKYPNGSRTNRAT++GYWKATGKDRKVVC+SAVTGYRKTLVFYRGRAPL
61 DMEWFFFCPRDRKYPNGSRTNRATKSGYWKATGKDRKVVCKSAVTGYRKTLVFYRGRAPL 120
121 GDRTDWVMHEYRLCDDLSQGSPNFKGAFALCRVVKKNEQGLKMSDPQGEPKAKKVGSSSS 180
GDRTDWVMHEYRLCDD+SQGSPN KGAFALC VVKKNEQGLK+SD QGEPKAK+VGSSSS
121 GDRTDWVMHEYRLCDDISQGSPNLKGAFALCHVVKKNEQGLKISDSQGEPKAKQVGSSSS 180
181 NVDFTSNVVSNEPSNISFGMSSQASYLYNNGNQYSTPIASPYQVTTVSELEPAASLESNP 240
NVDFTS V+SNEPSNISF MSSQASYLYNN ++YS+PI SPYQV +S+ EPAAS+ES P
181 NVDFTSAVISNEPSNISFDMSSQASYLYNNESRYSSPITSPYQVAPMSDFEPAASMESYP 240
241 PSHWISPELILDSSKYEYPSSMNTWQPDTHGEFSPGSSYSNFTGEIEHADDLSHIGFMSP 300
SHWISP+LILDSSKYEYP SMNTWQPD H EFSPGSS+SNFTGEIE DDLSHIGFMSP
241 SSHWISPDLILDSSKYEYPISMNTWQPDRHREFSPGSSHSNFTGEIEPPDDLSHIGFMSP 300
301 YSEHGNYMGFGGNDDMHYQGY 321
YS HGNY+GFGGNDDMHYQGY
301 YSGHGNYLGFGGNDDMHYQGY 321
PNAC118/120
1 MGLQETDPLAQLSLPPGFRFHPTDEELLVQYLCKKVAGHHFSLQIIGEIDLYKFDPWFLP 60
MG+QETDPLAQLSLPPGFRFHPTDEELLVQYLC+KVAGHHFS+QIIGEIDLYKFDPW LP
1 MGVQETDPLAQLSLPPGFRFHPTDEELLVQYLCRKVAGHHFSMQIIGEIDLYKFDPWLLP 60
61 GKAIFGEKEWYFFSPRDRKYPNGSRPNRVAGSGYWKATGTDKVITTEGRKVGIKKALVFY 120
KAIFGEKEWYFFSPRDRKYPNGSRPNRVAGSGYWKATGTDK+IT++GRKVGIKKALVFY
61 SKAIFGEKEWYFFSPRDRKYPNGSRPNRVAGSGYWKATGTDKIITSDGRKVGIKKALVFY 120
121 VGKAPKGTKTNWIMHEYRLLESSRKSGSTKLDEWVLCRIYKKNSSAAQKSMSSVSSKEYS 180
+GKAPKGTKTNWIMHEYRL+ESSRK GSTKLDEWVLCRIYKK S AAQKSMS VSSKE S
121 IGKAPKGTKTNWIMHEYRLIESSRKHGSTKLDEWVLCRIYKKKSIAAQKSMSGVSSKEPS 180
181 TNGSCSSSSSHL-EDVLDSLTEIDDRLFALPRTNSLKQMQHEEKINLANLGSGSFDWATL 239
TN SS SSH +DVLD L EIDDR LPRTNSLK QHEEKINLA LGSGSFDWATL
181 TNSPSSSFSSHFDDDVLDPLPEIDDRFLDLPRTNSLKPRQHEEKINLATLGSGSFDWATL 240
240 AGLNSLPELLQTQPGANYSNTNVNGVHVPSMPPLCHADSSTGRMGTSVEEEVQSGVRTQL 299
AGLNS+P+L+QTQP +YSN +EVQSGVRT+L
241 AGLNSVPQLVQTQPCVSYSN-----------------------------KEVQSGVRTRL 271
300 RD-GNSGAFQQNSGVMTPNFSSTLLDPYELRYSTQPGSGYGFRQ 342
GN FQQNS V +FS++ DPY LR+S QPGSG+GF Q
272 DSVGNPVFFQQNSSVRPQSFSNS-FDPYGLRHSIQPGSGFGFNQ 314
PNAC121/122
1 MTWCNDCNDVQTIERSSPPPCNASVIAQRHKECLIRSCPSCGHQIKCQDQARIHDLPGLP 60
MTWCNDCNDVQTIERSSPPPCNASVIAQRHKECLIRSCPSCGHQ+KCQDQARIHDLPGLP
1 MTWCNDCNDVQTIERSSPPPCNASVIAQRHKECLIRSCPSCGHQMKCQDQARIHDLPGLP 60
61 AGVKFDPTDQELLEHLEGKVKSDTRKVHPLIDEFIPTIDGENGICYTHPEKLPGVSKDGL 120
AGVKFDPTD ELLEHLEGKVKSDT KVHPLIDEFIPTIDGENGICYTHPEKLPGVSKDGL
61 AGVKFDPTDLELLEHLEGKVKSDTCKVHPLIDEFIPTIDGENGICYTHPEKLPGVSKDGL 120
121 IRHFFHRPSKAYTTGTRKRRKVHTDTEGGETRWHKTGKTRPVLVGGKVKGYKKILVLYTN 180
IRHFFHRPSKAYTTGTRKRRKVHTDTEGGETRWHKTGKTRPV+V GKVKGYKKILVLYTN
121 IRHFFHRPSKAYTTGTRKRRKVHTDTEGGETRWHKTGKTRPVVVVGKVKGYKKILVLYTN 180
181 YGKQRKPEKTNWVMHQYHLGNNEEEKDGELVVSKVFYQTQPRQCGSLIKDSVSVPSKLKV 240
YGKQRKPEKTNWVMHQYHLGNNEEEKDGELVVSKVFYQTQPRQCGSLIKDSV VPSKLKV
181 YGKQRKPEKTNWVMHQYHLGNNEEEKDGELVVSKVFYQTQPRQCGSLIKDSVPVPSKLKV 240
241 QSSGHEGSNLKNSTTLVEYYHPSSFISFDQSGQNRSTNPNPPQQLLSHFAVHDGSSFIP 299
QSSGHEGSNLKNSTTLVEYY+P SFISFDQSGQNRSTNPNPPQQLL HFA+HDGSS IP
241 QSSGHEGSNLKNSTTLVEYYNP-SFISFDQSGQNRSTNPNPPQQLLPHFALHDGSSLIP 298
PNAC123/124
1 MTWCSNNSVYERAIQLATSSSKEDAFVEAETNEIRRITCPSCGHNFEFQDQGGIIHDLPG 60
MTWC+NNS ER IQL TS+ KED FV A+T EIRRITCPSCGHNFE QDQGGIIHDLPG
1 MTWCNNNSEDERVIQLVTSNPKEDTFVAAKTEEIRRITCPSCGHNFEIQDQGGIIHDLPG 60
61 LPAGVKFDPTDQEILGHLEAKVLSDKRKLHPLIDEFIPSIEGENGICYTHPENLPGVSND 120
LPAGVKFDPTDQEIL HLEAKVLSD+RKLHPLIDEFIP+IEGENGICY+HPE LPGVSND
61 LPAGVKFDPTDQEILEHLEAKVLSDRRKLHPLIDEFIPTIEGENGICYSHPEKLPGVSND 120
121 GQIRHFFHRPSKAYTTGTRKRRKVHTDEDGSETRWHKTGKTRQVFASGIVKGFKKILVLY 180
GQIRHFFHRPSKAYTTGTRKRRKVHTD+DGSETRWHKTGKTR VFA G VKGFKKILVLY
121 GQIRHFFHRPSKAYTTGTRKRRKVHTDDDGSETRWHKTGKTRPVFAGGTVKGFKKILVLY 180
181 TNYGRQRKPEKTNWVMHQYHLGDNEEEKDGELVVSKVFYQTQPRQCSSSIKDSLDNKSSN 240
TNYGRQRKPEKTNWVMHQYHLG+NEEEKDGELVVSKVFYQTQPRQCSSSIKDS+DNKS+N
181 TNYGRQRKPEKTNWVMHQYHLGNNEEEKDGELVVSKVFYQTQPRQCSSSIKDSIDNKSTN 240
241 QS-DLVDN-HPLAKNSTDLL-EFYNPSYISYDQGNYSSEIPPQFLPNLVVQGDGSPFTRL 297
QS D +DN HPLAKNST LL +FYN +YISYD GN+SSEIPPQFLPNLVVQGDGS + RL
241 QSGDHIDNIHPLAKNSTGLLDQFYNRAYISYDHGNHSSEIPPQFLPNLVVQGDGSSYIRL 300
298 AAETSKGKLQRK 309
AAETSKGKLQRK
301 AAETSKGKLQRK 312
PNAC125/126
1 MGLRDIGATLPPGFRFYPSDEELVCHYLYKKITNEQVLKGTLVEVDLHTCEPWQLPEVAK 60
MGLRDIGATLPPGFRFYP+DEELVCHYLYKKITNE+VLKGTLVE+DLHTCEPWQLPEVAK
1 MGLRDIGATLPPGFRFYPNDEELVCHYLYKKITNEEVLKGTLVEIDLHTCEPWQLPEVAK 60
61 LNATEWYFFSFRDRKYATGFRTNRATTTGYWKATGKDRTVLDPTTREVVGMRKTLVFYRN 120
LNATEWYFFSFRDRKYATGFRTNRATT+GYWKATGKDRTVLDPTTREVVGMRKTLVFY+N
61 LNATEWYFFSFRDRKYATGFRTNRATTSGYWKATGKDRTVLDPTTREVVGMRKTLVFYKN 120
121 RAPNGIKTGWIMHEFRLETPHMHPKEDWVLCRVFHKCKAEDYNAKFSPQLMFETTTSSG- 179
RAPNGIKTGWIMHEFRLETPHM PKEDWVLCRVFHK KAED S + MFE+TT SG
121 RAPNGIKTGWIMHEFRLETPHMPPKEDWVLCRVFHKSKAED-----STRFMFESTTDSGS 175
180 TVNLAASPLSTDHQTLPCGYQQMTSLSSNPPHQNQDQSSLLNLLQLSQDRNANPNISTDI 239
TVNL ASP + DHQTL GYQQM SLSS PPH QDQ+SLLNLLQLSQDRN+ + TDI
176 TVNLTASPFTADHQTLARGYQQMISLSSTPPH--QDQTSLLNLLQLSQDRNSKYPMDTDI 233
240 SSKAVDDYAFLWDDMNLEETSLGDGVLASNLEDMRFEIDHNSM 282
SSKAVD+Y FLWDDMNLEE SLGDGV+ASNLEDMRFEIDHNSM
234 SSKAVDEYGFLWDDMNLEENSLGDGVVASNLEDMRFEIDHNSM 276
PNAC127/128
1 MSTRCSMASISSSDLIDAKLEEHQLCGSKQCPGCGHKLEGKPDWLGLPAGVKFDPTDQEL 60
M+T+ +MASISSS+LIDAKLEEHQLCGSKQCPGCGHKLEGKPDWLGLPAGVKFDPTDQEL
1 MTTKSNMASISSSNLIDAKLEEHQLCGSKQCPGCGHKLEGKPDWLGLPAGVKFDPTDQEL 60
61 IEHLEAKVEAKDMRSHPLIDEFIPTIEGEDGICYTHPEKLPGVTRDGLSRHFFHRPSKAY 120
IEHLEAKVEAKDMRSHPLIDEFIPTIEGEDGICYTHPEKLPGVTRDGLSRHFFHRPSKAY
61 IEHLEAKVEAKDMRSHPLIDEFIPTIEGEDGICYTHPEKLPGVTRDGLSRHFFHRPSKAY 120
121 TTGTRKRRKIQTECDLQGGETRWHKTGKTRPVMVNGKQKGCKKILVLYTNFGKNRRPEKT 180
TTGTRKRRKIQTECDLQGGETRWHKTGKTRPVMVNGKQKGCKKILVLYTNFGKNRRPEKT
121 TTGTRKRRKIQTECDLQGGETRWHKTGKTRPVMVNGKQKGCKKILVLYTNFGKNRRPEKT 180
181 NWVMHQYHLGQHEEEKEGELVVSKIFYQTQPRQCNYTDRAASIGEGSSEPNSRRDGGSGS 240
NWVMHQYHLGQHEEEKEGELVVSKIFYQTQPRQCNYTDR+A++GEGS +P+SRRD GSGS
181 NWVMHQYHLGQHEEEKEGELVVSKIFYQTQPRQCNYTDRSATLGEGSGDPSSRRDSGSGS 240
241 CSSKEISLHGDEISGTGTVASSLTSYTAMDIQQLKSDHFCFTPFRKGFDEVGIGEASVTR 300
CSSKEI DEISGTG VA+S++S TA+DI QLKSDHF FTPFRK FDEVGI EASV R
241 CSSKEIIPQRDEISGTGPVAASISSCTALDIHQLKSDHFGFTPFRKSFDEVGIREASVAR 300
301 EASASATCDEIREHHQMPHHVAHDPHQQQTQQQQHHYHHHQTAHHQFATTAFHMSTPSHP 360
EASAS TCDEI+E HQ PHHVAHDPHQ QQQ H+HHHQT HHQ AT AFH+S PSHP
301 EASASGTCDEIQEQHQRPHHVAHDPHQ---QQQLQHHHHHQTVHHQIATAAFHISRPSHP 357
361 FSTIISPPSLNH-SIILDEDPYHVSRIMLQNEI-----QQQQQHHKMGGRSASGLEELIM 414
STIISP L+H SIILDEDPYHVSR+MLQNEI QQQQQHHK+GGRSASGLEELIM
358 ISTIISPSPLHHTSIILDEDPYHVSRLMLQNEIQQQQHQQQQQHHKLGGRSASGLEELIM 417
415 GCTSNDVKEDSSIANPQEAEWLKYSSFWQDPGNQDHHG 452
GCTS DVKE+S I NPQEAEWLKYSSFW DP NQDHHG
418 GCTSTDVKEESPITNPQEAEWLKYSSFWPDPDNQDHHG 455
PNAC129/130
1 MGSSDSATSLAPGFRFHPTDEELVRYYLKRKVTNKPFRLDAISVTDVYKSEPWDLPVKSK 60
MG SDSATSLAPGFRFHPTDEELVRYYLKRKVTNKPFR DAISVTD+YKSEPWDLP KSK
1 MGRSDSATSLAPGFRFHPTDEELVRYYLKRKVTNKPFRFDAISVTDIYKSEPWDLPDKSK 60
61 LKSRDLEWYFFSMLDKKYGNGAKTNRATEKGYWKTTGKDRPINWNSRVVGMKKTLVYHQG 120
LKSRDLEWYFFSMLDKKYGNG+KTNRATEKGYWKTTGKDRPI NS+VVGMKKTLVYHQG
61 LKSRDLEWYFFSMLDKKYGNGSKTNRATEKGYWKTTGKDRPIRQNSQVVGMKKTLVYHQG 120
121 RAPRGERSNWVMHEYRLADEELEKAGIAQDAFVLCRIFQKSGTGPKNGEQYGAPFIEEEW 180
RAPRG+RSNWVMHEYRL DEELEKAGIAQDAFVLCRIFQKSGTGPKNGEQYGAPFIEEEW
121 RAPRGQRSNWVMHEYRLVDEELEKAGIAQDAFVLCRIFQKSGTGPKNGEQYGAPFIEEEW 180
181 ENDEVPLLPSEEMVPAGEAPVGDGSYLELNELDQNFDSGITSENTALPLNFYYGETSNHV 240
++DEVPLLPSEEMV EAPVGD +YLE+NEL QNFD+GITSENTALP NFYYGE SN+V
181 DDDEVPLLPSEEMVLTEEAPVGDDAYLEMNELGQNFDTGITSENTALPQNFYYGEASNYV 240
241 EQPSNFSDNDIKPVIRGAENRNGPAPPADQNLDLPGQYEMDADKKEH-NAEPINIVNALN 299
EQP +FS++D+KP++RGAENR+GP+ PA++NLDLPGQYE DA K E+ NAEP+N VNA++
241 EQPRDFSEDDLKPMLRGAENRHGPSLPAEENLDLPGQYETDAVKNEYNNAEPMNNVNAVD 300
300 ANYLFDESYLDALGDLPPSEGFFLEANDLSKPVEPETGGDSSGFDMVDEYLNFFDAVDEN 359
NYLFDESYLDAL +LP SEG FLEANDLS PVEPETGGDSSGFDM++EYLNFFDA DEN
301 VNYLFDESYLDALNNLPQSEGLFLEANDLSNPVEPETGGDSSGFDMLEEYLNFFDADDEN 360
360 MSFDPSDIFGSETAVSDQL-PPQEDVKGQTEELSTASLNLLETHGTIDPSSSKQKPEAMK 418
MSFDPSDIF S+TAVS+Q PPQEDVKG T+E+ A LETHG + PSSSKQKPEAM+
361 MSFDPSDIFASDTAVSNQQPPPQEDVKGGTDEVLKAIQKPLETHGNVGPSSSKQKPEAME 420
419 FDSGADFKYPFIKQASHRLGNIPAPPALASEFPSKDAALHLHPASSSSINVTAGMIRIEN 478
FDS DFKYPFIKQASH LG IPAPPALASEFPSKDAAL L ASSSSI+VTAG+IRIEN
421 FDS--DFKYPFIKQASHMLGKIPAPPALASEFPSKDAALRLRSASSSSIHVTAGVIRIEN 478
479 MSLGGNEMEWSFGKNGNVNIILSFGLPQQ-GGPASLVPMNSLFPGKTESVVSRGWLYLMF 537
MSLGGN EWSFGKNGNV++ILSFGLPQQ GGPAS VPM SLF GK ESVVSRGWL+LMF
479 MSLGGNGTEWSFGKNGNVDVILSFGLPQQEGGPASWVPMTSLFSGKAESVVSRGWLFLMF 538
538 FWVLILSV 545
FWVLILS+
539 FWVLILSM 546
PNAC131/132
1 MGRNSSLPPGFRFHPTDVELVKYYLKRKVLGKKFHFQAIAEIEINKYAPWDLPNKSCLRT 60
MG+ SSLPPGFRFHPTDVELVKYYLKRKVLGKK HFQAIAE+EI KYAPWDLP KSCLRT
1 MGKKSSLPPGFRFHPTDVELVKYYLKRKVLGKKLHFQAIAEVEIYKYAPWDLPGKSCLRT 60
61 RDLKWYFFCPTEKKYASGVRKKRATDIGYWKTTGKDRSVQYKNEVVGMIKTLVFHIGKPP 120
DLKWYFFCPTEKKYASGVR KR+TDIGYWK+TGKDRS+QYKNEVVGMIKTLVFH G+ P
61 GDLKWYFFCPTEKKYASGVRMKRSTDIGYWKSTGKDRSIQYKNEVVGMIKTLVFHTGRAP 120
121 RGERTDWVMYEYRLEEKELADKGIAQDEYVLCQIFKKDGPGPKNGAQYGAPFNEDEW--D 178
+G+RTDWVMYEYRLEE ELADKGIAQD YVLC IFKK GPGP NGAQYG PF E+EW D
121 KGDRTDWVMYEYRLEEIELADKGIAQDGYVLCVIFKK-GPGPNNGAQYGEPFKEEEWGDD 179
179 DGDDEVEKEVNAQPAILPALMDAPAFMLPNNPNMTIATSSCVPESMCTGPLISCPSQAPS 238
D DDEVE EVN AILPA M PAFMLP N N +IA SS VPES CTG +SCPSQ P
180 DDDDEVE-EVNFHKAILPAAMHTPAFMLPKNSNTSIAMSSYVPESTCTGLPVSCPSQTP- 237
239 TACTTLPRVSNDDVASTKALQFVHGGVNGGEADSFAGMSAPAFQQPCNPNSSILASSSSY 298
TACTTLP VS++DVAST+ Q VH VNGGEADS AG+SA A+QQP NP SILASSSSY
238 TACTTLPMVSSNDVASTEDHQVVHEYVNGGEADSSAGISATAYQQPSNPKGSILASSSSY 297
299 VPENTC-SAYIPSVGATQVEAPQIVDDNDDILSMLAVFYNDNPESADFGGIAKPETDIFQ 357
VPEN C AYIPS+ A+QVEAPQI+D+ D+LS LA+F NDN E+ DFGGIA+PETDI+Q
298 VPENMCYPAYIPSMDASQVEAPQIMDNGGDLLSPLAIFDNDNTENVDFGGIAEPETDIYQ 357
358 NLGDLPTLEGGGDSIPISQYFMDPTLPGSADFGGIAKPGTDIFQNLGDLPTLEGGADFLE 417
NLGD+ + G GD I SQY MDPTL L+ FLE
358 NLGDIAS-SGTGDYISNSQYLMDPTL-------------------------LDSNVGFLE 391
418 LMDLETPLYHS 428
LMDL+TPLYHS
392 LMDLDTPLYHS 402
PNAC134/135
1 MERPNFVENGGLRLPIGYRFHPTDEELVVHYLKRKVLGLPLPAAVIPEFDVFQTDPWSLP 60
MERPNFVENGG +LPIGYRFHPTDEELVVHYLKRKVLGLP+PA+VIPEFDVFQ DP SLP
1 MERPNFVENGGFKLPIGYRFHPTDEELVVHYLKRKVLGLPMPASVIPEFDVFQNDPSSLP 60
61 GNLKEKRYFFSQKKLNDFGTKCKRSAGYIPSGYWKPVGKGKQIVASGSNQAVGIRKTLVF 120
GNLKEKRYFFSQKK NDFGTKCKR+AG PSGYWKP+GKGKQIVAS SN+AVG RKTLVF
61 GNLKEKRYFFSQKKWNDFGTKCKRTAGSGPSGYWKPIGKGKQIVASDSNKAVGTRKTLVF 120
121 RERNHSSKTRTQWVMHEYCLVGLPTDPKTTQM-KVGDWVANSIFHRKRKPKNHVVMISNP 179
+ER HS KTR+QWVMH YCL G T PKTTQM +VGDWVA S+F RKRKP+ +VV ISNP
121 KERKHSIKTRSQWVMHGYCLAGSATGPKTTQMEEVGDWVAYSVFQRKRKPRKNVV-ISNP 179
180 SNINKRQNVEIISPSFMDFMMEQSSDEAGAPSQCSSGVTEVSSNEFDQEEIS 231
SNIN+ +NVEIISPSFMDFMMEQSSD G PS CSSGVTEVSSNE + E +
180 SNINETRNVEIISPSFMDFMMEQSSDGVGPPSPCSSGVTEVSSNEEEDLEFA 231
PNAC136/137
1 MEKLNFVKNGAVRLPPGFRFHPTDEELVVQYLKRKVFACPLPASIIPEVDVCKSDPWDLP 60
MEKL+FVKNG +RLPPGFRFHPTDEELVVQYLKRKVFACPLPASIIPEVDVCKSDPWDLP
1 MEKLSFVKNGVLRLPPGFRFHPTDEELVVQYLKRKVFACPLPASIIPEVDVCKSDPWDLP 60
61 GDLEQERYFFSTREAKYPNGNRSNRATGSGYWKATGIDKQIVTSKGNQAVGMKKTLVFYR 120
GDLEQERYFFSTREAKYPNGNRSNRATGSGYWKATGIDKQIVTSKG+Q VGMKKTLVFYR
61 GDLEQERYFFSTREAKYPNGNRSNRATGSGYWKATGIDKQIVTSKGHQVVGMKKTLVFYR 120
121 GKPPHGTRTDWIMHEYRLASTETAACNALLNKNSIQGSVAVPMENWVLCRIFLKKRSTKN 180
GKPPHGTRTDWIMHEYRLASTET ACN L NKNS QG V VPMENWVLCRIFLKKR TKN
121 GKPPHGTRTDWIMHEYRLASTETTACNTLKNKNSTQGPVVVPMENWVLCRIFLKKRGTKN 180
181 EEENMQFDNDNRLSKLRTTKPVFYDFMTKHRTTDLNLAP-SSSSGSSGIT-EVSCNESDD 238
EEEN+Q NDNRL KLR T+PVFYDFMTK +TTDLNLAP SSSSGSSGIT EVSCNESDD
181 EEENIQVGNDNRLPKLRATEPVFYDFMTKEKTTDLNLAPSSSSSGSSGITEEVSCNESDD 240
239 HEESSSCNSFPYFRRKP 255
HEESSSCNSFPY RRKP
241 HEESSSCNSFPYVRRKP 257
PNAC144/145
3 MEEAIVVNKGDDLIDLPPGFRFHPTDEEIITHYLTEKMGEKEWYFFCQRDRKYPTGMRTN 62
MEEA+VVNKGDD I LP KMGE EWYFFCQRDRKYPTGMRTN
1 MEEAVVVNKGDDQIHLPAE---------------KAKMGENEWYFFCQRDRKYPTGMRTN 45
63 RATESGYWKATGKDKEIYKGKHSLVGMKKTLVFYKGRAPKGEKSNWVMHEYRLEGKFSYY 122
RATESGYWKATGKDKEI+K K+ LVGMKKTLVFY+GRAPKGEK+NWVMHEYRLEGKFSYY
46 RATESGYWKATGKDKEIHKEKNCLVGMKKTLVFYRGRAPKGEKTNWVMHEYRLEGKFSYY 105
123 SLPKVARDEWVVCRIFHKSTGIKKTSIHDLLRVNSFGDDFLDYSSLPPFMDPLNYNSRPS 182
SLPKVARDEWVVCRIFHKSTG+KKTSIHDLLR+NSFGDDFLD SSLPP MDP NY
106 SLPKVARDEWVVCRIFHKSTGMKKTSIHDLLRMNSFGDDFLDCSSLPPLMDPPNY----- 160
183 TSSFSGGDNNEFKEMAT-RSSDGNYFSNTSMLNNNQNFAQPPNTNYQAPNSSFHPQIPAS 241
TSSFS DNNEFK M T RSSDGNYFSNTSMLNNNQ F QPPNTNYQ PNSSFH Q PAS
161 TSSFSDADNNEFKAMMTSRSSDGNYFSNTSMLNNNQGFVQPPNTNYQTPNSSFHLQTPAS 220
242 NPLYTFQTSPNMPGYLHQGKSSSNSFQNFQNSIFSDNEHTLLRSLAR-NSYREASG-LEK 299
NPLYTFQT+PNMP YL QGK S+NSF NFQNS F +N TLLR+LA N+Y EAS L K
221 NPLYTFQTNPNMPVYLQQGK-STNSFPNFQNSTFGNNGQTLLRALAAGNNYGEASDQLGK 279
300 QCKVERFSSNQSMVSLSQDTGLSTDVNTTAEISSVVSKQEIGSHDKVFEDLEGPSAGPIA 359
QCKVE+FSSNQSMVSLSQDTGLSTDVNTT EISSVVSKQEIGSH++ +E LE P AGPIA
280 QCKVEQFSSNQSMVSLSQDTGLSTDVNTTTEISSVVSKQEIGSHNEFYESLEDPLAGPIA 339
360 DLDCLWDY 367
D +WDY
340 DY--MWDY 345
PNAC151/152
1 MESYHHFDSGDAHLPPGFRFHPTDEELITYYLLKKVLDSNFTGRAIAEVDLNKCEPWELP 60
MESYHHF GD HLPPGFRFHPTDEELITYYLLKKVLD NFTGRAIAEVDLNKCEPWELP
1 MESYHHFGDGDTHLPPGFRFHPTDEELITYYLLKKVLDRNFTGRAIAEVDLNKCEPWELP 60
61 GKAKMGEKEWYFFNLRDRKYPTGLRTNRATEAGYWKATGKDREIYSSKTGALVGMKKTLV 120
GKAKM EKEWYFF+LRDRKYPTGLRTNRATEAGYWKATGKDREI+SSKTGALVGMKKTLV
61 GKAKMVEKEWYFFSLRDRKYPTGLRTNRATEAGYWKATGKDREIHSSKTGALVGMKKTLV 120
121 FYRGRAPKGEKSNWVMHEYRLEGKFAYHYLSRCSKDEWVISRVFQKSCSGAASGGSGSAP 180
FYRGRAP+G KSNWVMHEYRLEGKFAYHYLS CSKDEWVISRVFQKSC GAA+ SG+
121 FYRGRAPEGGKSNWVMHEYRLEGKFAYHYLSGCSKDEWVISRVFQKSCGGAAA-SSGNIT 179
181 KKNRFNTTINLYTEASSPSSVSLPPLLDATTTLTTAASTTTLNDRDSCSYDSHTQHEHVS 240
KKNRF+TTINLYTEA+SPSSVSLPPLLDATTT+T TTTLNDRDSCSYD+HTQHEHVS
180 KKNRFDTTINLYTEANSPSSVSLPPLLDATTTIT----TTTLNDRDSCSYDNHTQHEHVS 235
241 CFSTIAAAASAAAKHNSNNFDLAPLPPPPMTDSFSRFPRNTGANGFPSLRSLQENLQLPF 300
CFSTIAAAA AAA +N+ NFD+A LPPPPMTD FS FP NTG N FPSLRS+QENLQLPF
236 CFSTIAAAAYAAA-NNNINFDIAQLPPPPMTDPFSTFPGNTGVNCFPSLRSIQENLQLPF 294
301 FFSSPPSAAPVPPFHGGGAA--MNWM 324
F+SP SA VPPFHGGGAA MNWM
295 LFASPASAVAVPPFHGGGAATTMNWM 320
PNAC154/155
1 MENISGLGKEGDDQMDLPPGFRFHPTDEELISHYLYKKVLDITFSAKAIGDVDLNKSEPW 60
MENISGLGKE DD+MDLPPGFRFHPTDEELISHYLYKKVLDI FSA+AIGDVDLNKSEPW
1 MENISGLGKEDDDKMDLPPGFRFHPTDEELISHYLYKKVLDINFSARAIGDVDLNKSEPW 60
61 ELPWKAKMGEKEWYFFCVRDRKYPTGLRTNRATEAGYWKATGKDKEIYRGKFLVGMKKTL 120
ELPWKAKMGEKEWYFFCVRDRKYPTGLRTNRATEAGYWKATGKDKEIYRGK LVGMKKTL
61 ELPWKAKMGEKEWYFFCVRDRKYPTGLRTNRATEAGYWKATGKDKEIYRGKSLVGMKKTL 120
121 VFYKGRAPKGGKTNWVMHEYRLEGKFSVHNLPKTAKNEWVICRVFQKSSAGKKTHISGLV 180
VFYKGRAPKG KTNWVMHEYRLEGKFS HNLPKTAKNEWVICRVFQKSSAGKKT+ISGLV
121 VFYKGRAPKGEKTNWVMHEYRLEGKFSAHNLPKTAKNEWVICRVFQKSSAGKKTYISGLV 180
181 RLGSFSNEFSPSGLPPLMDSSPYNCKIKPVAESAYVPCFSNPINVQRNQQDTIDSFDNHL 240
RLGSF NEFSP GLPPL DSSP N KIKPVAESAYVPCFSN + QRNQQDT DSF+NHL
181 RLGSFGNEFSPYGLPPLTDSSPSNGKIKPVAESAYVPCFSNLSDDQRNQQDTTDSFNNHL 240
241 LAFSTNPLEVFPRIPLLNPFYTPQAVPVSGNLQYPGSVLMQDHSILRALIANQGTNMKQQ 300
A S+NP EVFPRIPLLN FY+PQAV SGNLQYPGSV +QD S+L+ALI NQG+NMKQQ
241 FAVSSNPSEVFPRIPLLNSFYSPQAVAASGNLQYPGSVSIQDRSVLKALIENQGSNMKQQ 300
301 SFKIERDMVGVSQDSTTDMNTEIYSVISNLEVGKRSGDDQDATPSTLVASTDLDSFWNY 359
S K+ERDM VSQDS DMN EI SVISNLE GKRS D+Q+A P TLV S DLD FWNY
301 SSKLERDMASVSQDSAADMNNEISSVISNLEAGKRSFDEQEAPPCTLVQSMDLDCFWNY 359
PNAC157/158
1 MDFSVPQTLLPGYRFSPTDQELVQFYLYPKVTNPLFITSAPVRDCDIYAYQPLQIWNAFH 60
MDFS+PQTL PGYRFSPTDQELVQFYLYPKVTNPLFITS PVRDCDIYAYQPLQIWNAFH
1 MDFSLPQTLQPGYRFSPTDQELVQFYLYPKVTNPLFITSGPVRDCDIYAYQPLQIWNAFH 60
61 RLQGEDVFFFTNLKKKSPTSHVTRKIAGGPATWHREDTDRAIGVAIDEHCTVTAIRKSFS 120
R+QGEDVFFFTNLKKKSPTSHVTRKIAGGPATWHREDTDRAIGVAIDEHC+VT IRK FS
61 RIQGEDVFFFTNLKKKSPTSHVTRKIAGGPATWHREDTDRAIGVAIDEHCSVTGIRKCFS 120
121 YQSTQSGQHGCGWTMYEYSLPSLSQVIVLCQLRRKEDNKSHTQTTKKRRRQADGVDDATN 180
YQSTQ GQHG GWTMYEYSLPSLSQVIVLCQLRRK+DNKSHTQTTKKRRRQADGVDDATN
121 YQSTQPGQHGGGWTMYEYSLPSLSQVIVLCQLRRKDDNKSHTQTTKKRRRQADGVDDATN 180
181 TISQKARVGEGYHQQQITGFEAAAETESEIVYNGVTFDNLESFSHQLVQDFDNDQVAVSS 240
TISQKARVGEGYHQQQITGFEAAAETESEIVYNGV FDNLESFSHQL QDFD+D++AVSS
181 TISQKARVGEGYHQQQITGFEAAAETESEIVYNGVRFDNLESFSHQLFQDFDDDEMAVSS 240
241 VVSTINVAEPTVSTSRCAENLQPNKVVCIDNDEEPSATEEDDDYHRELLRLLDFDGGSDL 300
V STINVA PTVSTS CAENLQPNKVV IDNDEEPSATEEDDDYHRELLRLL DGGSDL
241 VASTINVAAPTVSTSSCAENLQPNKVVRIDNDEEPSATEEDDDYHRELLRLLGLDGGSDL 300
301 ADGVPFIQTTPEADEVH 317
A GVP IQ+ PEADEVH
301 AGGVPSIQSPPEADEVH 317
PNAC160/163
1 MGDHGCSGNLPPGFVFSPTDEELVLHFLHRKASLLPCNPDIIPDLGLYPHDPWQLEGKAL 60
MGDHGCSGNLPPGF+FSP+DEEL+LHFL RKASLLPC+PDIIPDLGLYP DPWQLEG+AL
1 MGDHGCSGNLPPGFIFSPSDEELILHFLDRKASLLPCHPDIIPDLGLYPQDPWQLEGRAL 60
61 SSGNQWYYFSQVMENQVTENGFWKSLDTEEPIFSSA-GKKVGLKKYLVYCIGAEGVETSW 119
S NQWYYFS+VMENQ T NGFWK LD EEPIFSS+ GKKVGLKKYLVYCIG EGVET+W
61 WSENQWYYFSRVMENQATGNGFWKPLDIEEPIFSSSTGKKVGLKKYLVYCIGPEGVETNW 120
120 MMQEYHLCNSKLSGTSYKRKQKLDCHQWILCRVYEREGSCIQNVGNTTDDDDGTELSCLD 179
MMQEYHLC+SK SG SYKRKQKLDC +WILCRVY+REGSC ++ N +DDDDGTELSCLD
121 MMQEYHLCSSKSSGKSYKRKQKLDCSKWILCRVYQREGSCSKS-SNHSDDDDGTELSCLD 179
180 EMFLSMDDDLDDISFPN 196
EMFLSM DDLDDISFPN
180 EMFLSM-DDLDDISFPN 195
PNAC161/162
2 AANLPPGFRFCPSDEELVVHFLHRKAALLPCHPDVIPDLDLYPYDPWELDG------KAL 55
+ NLPPGFRFCPSDEELVVHFLHRKAALLPCHPDVIPDL LYPYDPW+LDG KAL
3 SVNLPPGFRFCPSDEELVVHFLHRKAALLPCHPDVIPDLGLYPYDPWQLDGTYSILSKAL 62
56 SEGKQCYFYSRRTQNRITNNGCWKPMVGHVEEPILASENNKLVGIKKYFIFYAAEGIKTN 115
SEGKQ YFYSRRTQN+IT+NGCWKPM G EE +LAS++NK VG KKYF+FY A+G++TN
63 SEGKQRYFYSRRTQNKITSNGCWKPMAGRGEELVLASDSNKTVGTKKYFLFYTADGVRTN 122
116 WIMEEYLLSEHRTSHDSSPSTKSSKTRARSKQDYSKWVICRVYERSYEEEEDGGKELSCL 175
W+MEEY LS TS S+KTR R KQDYSKWVICRVYER +E++ G +LSCL
123 WVMEEYRLSGFDTS-------ASTKTRNRQKQDYSKWVICRVYERDLDEDDSGTDQLSCL 175
176 DEVFLSLEDLDEISLPN 192
DEVFLSL+DLDEISLPN
176 DEVFLSLDDLDEISLPN 192
