# Supplementary material for: Comprehensive Analysis of NAC Domain Transcription Factor Gene Family in Populus trichocarpa
Source: BMC Plant Biol. 2010 Jul 15;10:145. doi: 10.1186/1471-2229-10-145 (PMC3017804; doi:10.1186/1471-2229-10-145)
Supplement: Additional file 7 — Sequence logos for the conserved motifs of Populus NAC domain proteins. Conserved motifs and the sequence logos were generated using the MEME search tool. Numbers on the horizontal axis represent the sequence positions in the motifs and the vertical axis represents the information content measured in bits. Motif 2 represents the NAM sub-domain A, motif 5 represents the NAM sub-domain B, motif 1 represents the NAM sub-domain C, motif 3 represents the NAM sub-domain D, and motif 6 represents the NAM sub-domain E. [file 1471-2229-10-145-S7.XLS]

## Sheet: Sheet1
	No.	Legend	Width (aa)	Sites	LLR	E-value
	1	1	31	110	6895	2.0e-2303
	PRD[RK]KYP[NT]GxR[TP]NRATx[AS]G[YF]WKATGKD[KR]P[IV]Y
	2	2	15	158	5079	3.6e-1601
	G[FY]RFHPTDEEL[VI]x[YH]Y
	3	3	15	151	4529	1.0e-1363
	PKGx[KR]T[ND]W[VI]MHE[YF]RL
	4	4	11	144	3185	2.4e-843
	[LV][VI]GM[KR]KTLVFY
	5	5	11	133	2819	2.7e-708
	D[LVI]YKY[ED]PW[DE]LP
	6	6	15	138	2991	1.4e-687
	xxxD[ED]WV[LV]C[RK][VI][FY]KKS
	7	7	11	142	2447	4.0e-528
	KxG[ED]KEW[YF]FF[SCT]
	8	8	15	107	2108	1.1e-407
	L[KR][RK]K[VI]x[GS]xP[LIF]PL[DE][VI]I
	9	9	50	9	1191	5.8e-281
	I[DK]EFIPT[IV][ED][GN][ED][DN]GICYTHPE[KN]LPGV[SKT][KNQR]DG[LQS][IS][RS]HFFHR[PA][SI]KAY[TN]TGTRKRR
	10	10	21	32	975	2.8e-130
	[VM]RRKVG[TG][GN]GG[TR]WH[GK][TDE]GK[DT][RE][PV][VI]
	11	11	50	5	706	1.1e-135
	[CY]RLD[NK][TR]EFKGTKRRFRYQN[KN]QR[PR]D[QK][HN]GCW[TN]LLEYGS[EQ]SIS[ED]N[VI]VIC[KE]LK[IM]
	12	12	41	6	671	4.6e-131
	MTSA[NY]ENQQMEPASYNG[GD]EGVCPAGDNAVTPE[ND]AAPAVSAI
	13	13	29	15	760	1.6e-99
	N[GN][LN][SH]E[NPQ][AN][SV][DSQ][QG][VL][TN]DW[RV][AV]LD[KR][LF][VL]ASQL[NS][GHQ]E[DE]
	14	14	50	4	561	1.2e-88
	PR[LQ][LI]IQ[NS]QEM[LW]PLVGTVS[NI]EDNGG[FS]SATGDTFYSIQNMGLEAPAI[GV]NIEP
	15	15	29	7	507	8.7e-82
	FQPQQANFIQEP[MT]I[SG]EHQQMA[FLS][AE]SF[SN]DN[HQ]
	16	16	40	10	756	1.5e-85
	[DGTY][EF][GE][EGV][WERS][SAE][SN][LFST][TNS][VAN][TV][PS][PDSY][DGH][FLS][GE]NQN[PS][TCW][KEV][KCR][THN][DHY][MP][SLQ][TI][LF]EEG[YGE][SHY][SGT][AY][FLQW][TMN][ASV][SP]
	17	17	41	3	472	5.6e-77
	WNQ[TS][AT][PA]LSNGER[YF]YYC[TK]RE[IT]N[YD]SREV[LI]GRGWWKATSHVKK[IV]
	18	18	50	4	539	3.2e-75
	CWYDDQV[AS]FM[HP][DE][LIT]DSP[KR][QR][IN][SF]QP[DY][AL][GPS]Y[QHL][FH][HP]Y[HPST]CK[KQ]E[LI][DE][LF][QP]Y[NQ][IM]PHD[HP]FLQL
	19	19	50	2	437	1.6e-59
	DFEAGSSTNFVGGQQQQEQT[SI]LPTNYEGYD[HQ]HQSYYQWNNMQQ[SL]PPSPYD
	20	20	29	11	575	2.3e-51
	[AR][DS]ADG[VL]DDATNTISQK[PA]RVD[EQ][GH]D[HQ][QH]QQ[QI]T
