# Supplementary material for: Comprehensive Analysis of NAC Domain Transcription Factor Gene Family in Populus trichocarpa
Source: BMC Plant Biol. 2010 Jul 15;10:145. doi: 10.1186/1471-2229-10-145 (PMC3017804; doi:10.1186/1471-2229-10-145)
Supplement: Additional file 9 — Raw data from microarray expression analyses for Populus NAC genes. Sample abbreviations are defined in Figure 6 and Figure 7. [file 1471-2229-10-145-S9.XLS]

## Sheet: Figure 6A
	YR1	YR2	YR3	YR4	YR5	YR6	YR7	YR8	YR9
PNAC004	-0.590456	0.192837	0.315706	-1.51198	-1.2048	-0.406152	0.730391	1.14508	1.32938
PNAC020	-1.12676	-0.997082	-0.348691	-0.417852	-0.832823	1.51868	1.44952	0.541767	0.213249
PNAC021	-0.0228285	-1.59177	-0.6392	-0.0975402	0.985778	1.34066	1.11652	-0.0788623	-1.01276
PNAC028	-1.12513	0.952033	0.721237	0.634689	-1.84637	-0.807786	0.230796	0.721237	0.519291
PNAC052	-0.729426	1.12893	0.846135	0.320948	-1.7192	-0.891022	-0.547631	0.62394	0.967332
PNAC101	0.0666862	0.329263	0.141708	1.64215	-1.05864	1.04197	0.21673	-0.983622	-1.39624
PNAC107	-0.818922	-0.295722	-0.272974	-0.545948	2.32028	0.295722	0.682435	-0.659687	-0.705183
PNAC111	0.263117	0.0292353	0.175412	-2.30959	-0.701646	1.02323	0.584705	0.116941	0.818588
PNAC118	0.402637	1.39225	0.831955	-0.244978	-1.55476	-0.405063	-1.32191	-0.00485108	0.904721
PNAC120	-1.07213	1.21691	1.32256	-1.10735	-1.03692	0.230861	-0.244556	-0.350204	1.04083
PNAC136	1.59823	-0.413378	-0.716201	0.970957	-0.499899	0.776285	-0.62968	-1.53815	0.451831

## Sheet: Figure 6B
	Active_ Cambium	Dormant_Cambium
PNAC121	0.09	-0.09
PNAC021	0.22	-0.22
PNAC107	0.14	-0.14
PNAC136	0.18	-0.18
PNAC004	-1.31	1.31
PNAC028	-0.25	0.25
PNAC118	-0.46	0.46
PNAC122	-0.05	0.05
PNAC123	-0.19	0.19
PNAC069	-0.04	0.04
PNAC120	-0.15	0.15
PNAC020	-0.23	0.23
PNAC052	-0.39	0.39
PNAC101	0.06	-0.06
PNAC042	0.02	-0.02
PNAC070	-0.02	0.02
PNAC086	-0.04	0.04
PNAC111	-0.06	0.06
PNAC008	-0.06	0.06

## Sheet: Figure 6C
	A	B	C	D	E
PNAC004	-0.472878	-0.759471	-0.186285	1.74822	-0.329582
PNAC008	-0.386011	0.33969	0.586737	1.00363	-1.54404
PNAC020	1.05537	0.958416	-0.468128	-1.29912	-0.246529
PNAC021	-0.0852013	-0.00852012	-0.170403	-1.2695	1.53362
PNAC028	-0.705834	-0.564667	-0.63525	0.258806	1.64694
PNAC042	0.71968	-0.879609	-0.746335	1.38605	-0.479787
PNAC052	-0.742811	-1.01347	-0.246601	0.580415	1.42247
PNAC069	-1.04791	-0.229231	-0.556704	1.57187	0.261978
PNAC070	-0.75898	-1.02944	-0.0532469	1.49768	0.343992
PNAC086	-0.420729	-0.349309	0.676542	1.31932	-1.22583
PNAC101	-0.570937	-0.482343	-0.147656	-0.561093	1.76203
PNAC107	0.973772	0.868688	0.261541	-0.964431	-1.13957
PNAC118	-0.809718	-1.08284	0.604075	-0.0546238	1.3431
PNAC120	-0.40166	-0.40166	-0.787871	-0.150622	1.74181
PNAC121	-0.724407	-0.602247	-0.131932	1.73711	-0.278524
PNAC122	-1.08056	-0.390579	-0.00862477	1.63008	-0.150317
PNAC123	-1.2682	-0.177592	-0.520249	0.702999	1.26304
PNAC136	-0.535934	-0.10201	-0.216201	-0.855668	1.70981

## Sheet: Figure 6D
	CS2A1	CS2A2	CS2A3	CS2A4	CS2A5	CS2A7	CS2A8	CS2B1	CS2B2	CS2B4	CS2B6	CS2B7	CS2B8
PNAC004	1.19226	1.15492	0.407955	-0.301657	-0.637789	-0.675137	-0.413701	0.968176	0.594695	1.41635	-1.01127	-1.38475	-1.31005
PNAC008	0.020183	-0.27718	-0.294672	0.177611	-0.399624	0.212595	0.509958	-1.72901	-0.154737	-1.13429	-0.0847687	0.562434	2.5915
PNAC020	0.0820037	-0.0924405	0.00447294	0.0529297	-0.0342925	0.0432383	0.101386	1.2062	1.25466	1.22558	-0.30565	-1.0325	-2.50559
PNAC021	0.992192	0.46703	0.287706	-0.672956	-1.00599	-1.47991	-0.51925	1.70949	0.825677	1.32522	-0.339927	-0.63453	-0.954751
PNAC028	0.547635	0.625441	0.158605	-0.269329	-1.08629	-0.230426	-0.969583	1.67582	1.90924	0.158605	-0.308232	-1.00849	-1.203
PNAC042	-0.738496	-0.690613	-0.714554	-0.810319	-0.906085	-0.882143	-0.116023	1.96687	1.4641	1.24863	0.650097	-0.020258	-0.451201
PNAC052	0.91806	0.01391	-0.34775	-0.649133	0.405708	-0.679271	-0.739548	0.676953	1.55096	1.61124	0.01391	-1.6437	-1.13135
PNAC069	-1.47949	-0.620858	-0.964311	-0.0369873	-0.105678	-0.586513	-1.033	1.13075	1.02772	0.615574	0.478193	-0.414786	1.98939
PNAC070	-0.307116	-0.247675	-0.019814	-0.237768	0.019814	0.0594419	1.04353e-08	-2.50647	-0.693489	1.30772	0.346744	0.594419	1.68419
PNAC086	-0.49049	-0.697852	-0.46457	-0.43865	-0.0239264	1.22024	1.50537	-0.982974	-0.179448	-0.905214	-0.801533	0.105675	2.15337
PNAC101	-0.684623	-0.646507	-0.32252	-0.551216	-0.189114	-0.551216	0.020524	1.10683	1.6214	1.41176	1.12589	-1.67564	-0.665565
PNAC107	-0.750977	-0.0727262	0.297229	0.153357	0.564418	0.996032	0.70829	-1.90195	-2.10748	0.461653	0.975479	0.17391	0.502759
PNAC111	0.0299409	0.0489277	0.096395	0.172343	0.21981	0.115382	-0.121954	0.115382	-1.2137	0.988779	0.49512	1.61535	-2.56177
PNAC118	0.0163799	0.0873593	0.252978	-0.0782593	-0.00727993	0.371277	-0.00727993	0.252978	2.5953	-0.314857	-0.0545995	-1.42687	-1.68713
PNAC120	0.748442	-0.848235	0.64865	0.299377	0.698546	0.449065	-0.0498961	0.498962	0.898131	-2.74429	-0.349273	0.498962	-0.748442
PNAC121	-0.254223	-0.825746	0.292452	-0.129979	0.267603	0.690033	1.58459	-2.46577	-0.626955	-0.403316	0.913673	0.193056	0.76458
PNAC122	-0.726515	-0.625771	-0.474656	-0.373913	-0.247984	-0.172426	-0.0968686	1.59058	2.29579	1.03649	-0.525028	-1.00356	-0.676143
PNAC123	-0.190499	-0.675029	-0.486601	-1.10572	-0.782703	-0.594274	-0.352009	1.82838	-0.0828257	1.29001	1.63995	0.509378	-0.998049
PNAC136	0.62916	0.201895	0.110338	0.140857	-0.113468	0.25276	-0.062603	1.15816	1.43283	0.741063	-0.856096	-1.52751	-2.10737

## Sheet: Figure 6E
	Phl	A	B	C	D	E
PNAC008	0	-0.08	0	-0.07	-0.27	-0.29
PNAC070	-0.1	0	-0.05	-0.4	-0.33	-0.32
PNAC121	2.07	1.74	2.23	1.21	-2.09	0.84

## Sheet: Figure 6F
	Phl	C	EX	MX0	MX1	MX2	MX3
PNAC004	-0.538096	1.25735	-0.29954	-0.588318	1.59635	-0.964985	-0.462762
PNAC013	0.508368	1.20187	0.291211	1.04075	-1.17285	-0.878636	-0.990717
PNAC020	0.939766	0.858802	0.773789	0.518751	-0.849549	-1.49322	-0.748343
PNAC023	-0.353547	1.81193	-1.12693	-0.241055	0.363591	0.490145	-0.944132
PNAC028	0.646126	-1.45711	-1.34543	0.0691328	0.795027	0.348323	0.943929
PNAC052	0.0569412	0.156588	-0.253072	-0.961673	-0.0980654	-0.928458	2.02774
PNAC055	-1.13198	1.20744	-0.201241	-0.536642	-0.335401	-0.578567	1.57638
PNAC069	-1.20675	0.277919	0.290718	-1.01477	1.82658	-0.0676513	-0.106048
PNAC094	0.0811329	-0.405665	-0.933029	-0.243399	-0.933029	1.94719	0.486798
PNAC120	0.650745	0.371976	0.538051	-0.565166	-2.01833	0.170312	0.852409
PNAC122	-0.413929	-0.7211	-0.821963	-0.99618	0.956883	1.60332	0.39297
PNAC130	-0.428952	0.284325	-1.37232	-1.0732	0.307333	1.13565	1.14716
PNAC136	0.55311	0.283391	0.213786	-1.89176	0.727122	-0.795484	0.909835
PNAC163	-0.414591	2.00895	-0.984837	-0.760812	-0.343311	0.288032	0.206568

## Sheet: Figure 6G
	Early_xylem	Late_xylem
PNAC121	1.25	-1.25
PNAC135	1.4	-1.4
PNAC021	-0.12	0.12
PNAC136	-1.29	1.29
PNAC004	-0.1	0.1
PNAC153	-0.19	0.19
PNAC028	-0.57	0.57
PNAC013	-0.78	0.78
PNAC118	0.1	-0.1
PNAC023	-0.33	0.33
PNAC005	-0.69	0.69
PNAC122	1.36	-1.36
PNAC055	-0.62	0.62
PNAC123	0.03	-0.03
PNAC100	-1.17	1.17
PNAC020	-0.36	0.36
PNAC052	-0.23	0.23
PNAC070	1.05	-1.05
PNAC130	-0.61	0.61
PNAC094	0.12	-0.12
PNAC086	1.65	-1.65

## Sheet: Figure 7
		DS	CL	DL	YL	ML	R	DX	FC	MC
1	PNAC001	29.8943	22.115	24.0756	82.4191	21.648	14.1456	16.4493	30.9238	25.4279
2	PNAC002	27.7719	27.4714	9.62031	35.5121	46.4927	12.1697	62.4847	73.7883	63.4671
3	PNAC003	63.6557	98.7328	53.5849	226.49	96.5766	111.839	195.892	293.922	325.349
4	PNAC004	12678.3	10229.5	16642.6	4457.95	9216.06	10255.3	447.6	11672	6893.62
5	PNAC005	578.187	1297.87	345.249	233.682	1057.14	2526.75	403.992	1519.75	1441.01
6	PNAC006	4886.26	4492.97	4787.71	1426.95	1897.87	2912.56	312.4	2062.53	2664.77
7	PNAC008	35.8027	27.07	6.40935	87.9374	47.4408	41.8359	42.4314	21.6732	96.6742
8	PNAC009	30.2799	42.161	29.0129	50.3155	35.7113	83.0726	73.5141	55.5092	91.01
9	PNAC010	33.2638	23.3793	32.8784	127.054	112.525	67.4701	87.4151	149.947	117.332
10	PNAC011	41.6896	64.5137	58.7403	123.113	130.214	84.7283	99.4591	135.903	99.706
11	PNAC012	1153.71	684.139	1085.92	630.555	389.771	802.268	184.15	153.732	156.397
12	PNAC013	1395.6	994.817	1455.15	1210.98	584.179	1242.55	607.91	487.618	357.358
13	PNAC014	182.39	390.149	150.894	447.253	346.679	584.394	408.935	480.222	458.975
14	PNAC015	124.522	263.141	92.3583	242.509	316.678	509.765	115.703	221.167	465.338
15	PNAC016	29.2364	73.4494	23.1408	105.061	92.8778	128.61	46.5621	55.5131	167.289
16	PNAC017	44.2933	53.7514	57.0084	104.077	325.688	338.715	5453.34	265.189	128.478
17	PNAC020	59.1361	152.485	108.027	156.214	327.215	433.365	121.847	257.728	539.313
18	PNAC021	99.9701	142.769	149.363	206.062	365.64	732.155	258.177	205.484	541.591
19	PNAC022	52.3247	159.422	87.7484	136.881	345.258	399.459	147.437	277.543	583.6
20	PNAC023	30.5988	43.6226	10.277	35.2798	47.4757	644.897	37.4658	89.1798	90.1113
21	PNAC024	18.0414	22.3439	14.3473	15.7131	23.2584	20.7711	16.7499	20.1564	159.65
22	PNAC025	45.3639	42.3163	19.287	47.9194	87.9721	55.5396	29.7885	75.6636	342.82
23	PNAC026	18.0414	22.3439	14.3473	15.7131	23.2584	20.7711	16.7499	20.1564	159.65
24	PNAC027	18.0414	22.3439	14.3473	15.7131	23.2584	20.7711	16.7499	20.1564	159.65
25	PNAC028	2651.19	1640.47	3054.69	269.202	561.897	3071.86	72.1348	625.539	247.216
26	PNAC029	869.42	735.579	876.345	409.698	293.235	1507.54	271.661	441.656	357.206
27	PNAC030	32.0134	12.383	21.0215	13.1702	31.5943	114.434	20.3212	59.7369	17.1112
28	PNAC031	10.3196	32.8085	29.0768	50.1596	41.03	19.9134	24.3821	73.3444	93.5717
29	PNAC032	10.3196	32.8085	29.0768	50.1596	41.03	19.9134	24.3821	73.3444	93.5717
30	PNAC033	357.821	205.961	238.373	1424.76	1466.81	910.656	148.862	47.6721	87.2167
31	PNAC034	888.057	204.977	324.181	191.494	84.1512	184.99	32.7543	61.9569	199.851
32	PNAC035	484.235	344.195	329.653	2767.52	2148.89	3478.7	504.465	143.524	374.06
33	PNAC036	12.0688	9.92131	4.61294	22.7	32.502	20.3074	4.98185	57.3908	24.8056
34	PNAC037	129.215	165.254	96.5071	261.582	311.606	349.093	134.533	223.338	276.982
35	PNAC038	82.3061	63.9796	64.944	71.9002	114.961	125.444	62.3297	90.87	296.868
36	PNAC039	15.7314	51.1168	8.03238	20.4697	28.2934	13.6217	65.1486	67.7223	48.3436
37	PNAC040	30.701	36.3758	11.5145	19.863	24.6522	30.033	23.2176	71.0874	56.1711
38	PNAC041	1103.38	638.77	646.02	152.92	348.765	4542.39	63.8621	107.188	210.385
39	PNAC042	202.01	123.38	222.884	222.119	174.486	192.466	128.135	703.268	728.541
40	PNAC043	53.369	55.7883	33.0025	116.302	32.1571	37.6382	21.3709	68.1962	126.785
41	PNAC044	3.44895	25.4481	20.8705	28.836	11.7643	2.76127	12.9077	30.6535	23.5023
42	PNAC045	33.2942	15.9531	9.05234	59.0292	70.8111	25.9907	24.446	27.6357	147.134
43	PNAC046	44.0159	54.8742	23.6413	107.915	67.8938	22.7413	64.2116	56.1189	70.6797
44	PNAC047	13.7903	32.4841	20.3901	57.382	67.0266	190.847	8.56373	349.733	367.947
45	PNAC048	585.969	257.142	631.775	69.8694	106.663	224.51	78.5885	13268.9	6511.23
46	PNAC049	42.0307	37.8465	43.5143	35.4782	42.2237	32.8776	30.8627	123.82	220.469
47	PNAC050	113.014	139.797	113.209	166.498	208.799	164.958	111.434	271.116	537.629
48	PNAC051	8.07215	25.2649	15.192	26.8812	31.1979	36.7377	57.1521	122.117	97.9204
49	PNAC053	25.0429	24.346	21.6988	91.8177	55.4405	36.674	64.1939	98.2922	147.968
50	PNAC054	21.8899	48.3877	26.7513	14.1497	18.8334	6.92382	18.8164	25.3179	127.536
51	PNAC055	1075.76	492.267	1056.13	430.578	240.665	2047.06	230.717	208.754	476.146
52	PNAC056	22.3236	12.715	26.002	94.1157	24.9126	23.7128	37.0464	9.9807	48.9479
53	PNAC057	4.7082	5.11264	3.75723	21.6458	12.6159	7.28813	13.7077	10.349	22.0104
54	PNAC058	9.55125	19.9352	13.3977	27.2969	34.5992	7.54049	33.0455	141.258	287.418
55	PNAC059	49.0987	46.684	32.7726	86.7085	69.7535	31.6829	58.0381	35.4	159.783
56	PNAC060	30.572	23.2899	14.2502	116.299	84.3182	35.4927	28.4161	92.4627	59.8
57	PNAC061	18.364	35.3404	37.7637	77.3398	47.133	55.7945	51.7817	112.437	357.52
58	PNAC062	63.2617	85.3395	38.0361	41.6716	12.7954	64.6994	32.5731	65.8985	140.499
59	PNAC063	81.7602	213.5	82.8243	33.7481	18.1182	212.45	32.8646	33.9624	89.9199
60	PNAC064	3.36088	3.47614	2.98815	32.4727	21.1272	20.6546	10.4441	20.4735	81.7172
61	PNAC065	84.4866	87.5705	86.9757	16.3032	17.5774	17.61	68.3849	17.8848	166.494
62	PNAC066	411.183	260.312	175.094	342.63	167.907	47.1783	101.11	113.746	81.7275
63	PNAC067	13.0215	68.3238	5.29631	54.2911	41.3652	38.2435	77.3898	203.163	216.98
64	PNAC068	76.4135	368.931	58.8805	284.04	711.502	215.617	52.0446	209.576	264.448
65	PNAC069	27.6306	91.3104	25.9533	56.1841	78.0606	57.8354	76.9617	37.5244	135.297
66	PNAC070	166.488	52.4825	123.806	117.745	142.668	115.003	456.57	75.3661	85.3857
67	PNAC071	166.488	52.4825	123.806	117.745	142.668	115.003	456.57	75.3661	85.3857
68	PNAC072	28.7455	71.2004	53.2156	47.0123	6.90453	345.119	25.3492	17.6535	28.4428
69	PNAC073	27.5618	39.463	25.1441	27.1466	28.9357	442.246	36.8675	77.1119	65.2191
70	PNAC074	15.2383	16.2148	9.91099	16.4746	62.1416	11.4359	40.1834	76.5636	64.6723
71	PNAC075	19.8629	8.67605	23.8007	61.7771	4.91113	37.15	7.57272	11.8175	24.5518
72	PNAC076	10.5022	28.144	11.7674	93.3051	31.4079	11.5757	109.632	24.0667	53.2825
73	PNAC077	67.4393	58.8263	22.6099	145.544	172.556	40.1518	137.788	129.097	229.774
74	PNAC078	26.9048	48.9702	20.5689	53.3679	113.091	41.4873	100.096	94.9986	154.123
75	PNAC079	2.24685	4.78318	6.94221	15.369	11.0328	2.43716	33.0152	12.1566	23.3353
76	PNAC080	13.5407	35.1215	36.9833	33.2096	32.601	16.0465	46.8976	77.2873	195.19
77	PNAC081	33.2772	69.5907	41.2608	59.3086	35.4927	25.227	50.3715	77.5497	114.157
78	PNAC083	195.917	181.494	113.078	71.2015	28.2232	520.355	92.5899	117.9	374.518
79	PNAC084	42.4816	44.1357	44.3272	103.628	91.0596	109.678	567.835	88.0047	200.365
80	PNAC085	18.9998	43.6514	31.7225	69.9355	37.4801	110.978	489.808	45.9111	112.824
81	PNAC086	45.6929	47.813	34.7507	26.8934	122.749	817.141	10631.1	84.191	90.5859
82	PNAC087	148.619	118.004	63.9309	101.891	6.51007	121.993	35.3557	42.5324	14.6587
83	PNAC088	52.3526	23.6446	29.8202	77.9055	49.4254	20.3058	8.06162	31.7264	164.248
84	PNAC089	47.9391	52.6709	23.5374	129.616	30.1901	56.8874	131.621	161.401	112.54
85	PNAC090	193.756	186.183	110.898	8.86205	92.0901	120.841	51.9472	69.711	245.96
86	PNAC091	1386.75	800.82	764.491	437.998	184.172	2344.51	120.15	8678.93	3815.23
87	PNAC092	16.2476	39.233	17.0442	25.6281	72.0214	30.4071	53.2632	84.4416	54.8439
88	PNAC093	5.50579	27.2913	15.9097	22.0919	8.61516	16.8747	59.179	30.2177	134.795
89	PNAC094	3824.54	2336.47	3450.69	2287.68	1148.72	2288.07	1692.23	834.944	770.079
90	PNAC095	35.7052	65.5421	21.1166	96.9654	37.6231	33.3073	83.3234	116.843	311.602
91	PNAC096	28.4591	17.2603	36.4165	79.4033	21.1052	22.8831	44.2958	73.9265	97.1498
92	PNAC097	5.76491	6.28495	0.967775	46.5858	4.20405	22.6149	29.657	76.5049	110.643
93	PNAC098	153.682	140.132	86.9482	172.9	179.224	99.3698	261.169	119.051	121.761
94	PNAC099	5.76491	6.28495	0.967775	46.5858	4.20405	22.6149	29.657	76.5049	110.643
95	PNAC100	83.1459	78.5914	78.661	32.6738	136.82	202.974	57.464	909.381	566.39
96	PNAC101	137.197	92.3024	85.1782	46.7063	177.728	224.928	67.3826	3786.05	1266.35
97	PNAC102	2.26607	19.7193	4.5127	39.1396	6.3502	11.5263	25.5217	41.4464	53.2457
98	PNAC103	12.1593	25.3788	12.9911	68.0607	11.9666	17.0977	73.0103	9.14942	80.3453
99	PNAC104	17.2574	20.1249	25.2308	20.6324	46.8361	25.7186	29.2027	43.9168	139.515
100	PNAC105	70.0561	69.7663	31.6644	33.9532	18.1836	314.856	22.3087	124.692	101.359
101	PNAC106	49.8005	60.0133	59.6713	60.397	16.6438	139.247	81.7037	55.9306	124.339
102	PNAC107	209.64	221.345	95.193	308.926	842.46	353.59	24.2285	73.2007	148.744
103	PNAC108	64.1132	97.2841	33.9677	114.458	162.026	311.8	114.52	218.856	228.489
104	PNAC109	9.94826	28.5335	15.5417	55.0994	4.67246	16.2416	26.2627	92.6456	111.516
105	PNAC110	123.355	179.112	151.237	76.101	158.377	150.119	42.9094	240.553	210.161
106	PNAC111	991.989	1069.55	982.799	952.705	1095.19	1297.19	610.647	910.92	985.195
107	PNAC112	14.6638	9.95381	4.71729	45.7299	25.1075	50.3256	16.7208	63.2373	69.6203
108	PNAC113	36.7421	63.5374	25.934	83.9196	13.091	117.081	49.6541	28.6591	96.01
109	PNAC114	440.615	325.803	184.288	457.475	305.444	435.24	436.964	366.995	672.924
110	PNAC115	140.692	173.853	94.6976	232.532	214.128	167.784	145.82	171.424	399.688
111	PNAC116	609.819	106.336	211.21	26.5033	16.0735	49.672	7.75403	19.1991	74.6224
112	PNAC117	8.35475	16.0817	31.6416	109.912	72.6796	32.0102	36.0776	60.0489	135.08
113	PNAC118	2750.47	2324.02	5611.82	304.74	897.42	2994.76	393.74	14522.9	15088.6
114	PNAC119	45.5883	68.9521	34.0717	24.5553	89.3567	50.4725	176.466	100.523	164.279
115	PNAC120	1803.97	1961.75	4649.23	530.696	645.129	1191.53	205.155	29786.4	25359.7
116	PNAC121	90.6182	109.889	91.7952	552.2	351.245	662.509	10142.5	412.792	343.818
117	PNAC122	58.9405	38.9131	30.3594	69.0684	104.366	260.08	3297.28	67.3082	288.245
118	PNAC123	98.0304	86.6956	59.0998	25.5442	23.7165	15.4512	69.3496	68.4279	154.716
119	PNAC124	459.382	431.041	254.432	128.362	232.12	387.713	903.225	3719.45	2370.59
120	PNAC125	58.1128	77.6816	40.1897	116.672	56.6883	351.453	53.7684	2388.56	1105.41
121	PNAC126	31.823	16.8935	10.9447	21.4897	38.8214	357.809	16.9744	161.443	122.426
122	PNAC127	48.8058	74.3688	64.1404	291.516	234.224	195.978	2205.03	119.813	452.295
123	PNAC128	30.0175	54.9266	40.4361	143.229	90.3525	120.749	869.269	28.9786	299.079
124	PNAC129	2708.5	2379.85	4396.85	1957.03	2631.02	2758.26	3132.27	2701.86	1486.32
125	PNAC130	1640.97	3394.78	6425.15	1758.37	1225.06	3494.39	640.831	2735.95	1861.48
126	PNAC131	7275.38	2880.74	5681.94	2758.25	3575.4	5909.87	2601.31	1050.08	758.419
127	PNAC132	1305.44	698.083	1007.82	789.025	691.144	1980.35	809.342	1035.69	998.835
128	PNAC133	58.3177	96.5777	42.5831	259.647	61.8525	154.106	166.32	187.103	241.353
129	PNAC134	776.992	888.099	1106.09	857.862	480.234	1723.54	223.863	2564.33	1749.79
130	PNAC135	313.15	757.689	985.035	161.34	1182.19	774.121	98.2071	952.767	448.437
131	PNAC136	4483.02	5472.8	2200.63	1112.83	4360.01	6268.85	524.803	5735.97	2455.37
132	PNAC137	5372.11	5014.31	3129.04	2191.29	3258.64	5736.85	1067.07	6440.27	4471.06
133	PNAC138	58.5663	55.3834	54.4851	428.579	66.3429	296.893	114.274	174.705	295.354
134	PNAC139	21.3991	59.6244	30.5599	81.9689	47.7153	23.3085	74.4178	122.081	105.304
135	PNAC140	4.33869	9.52613	6.0068	24.6475	6.54113	16.2012	27.6341	81.9054	159.949
136	PNAC141	25.876	22.2184	18.2982	103.406	24.2722	7.07886	66.7673	394.724	372.204
137	PNAC142	102.742	127.897	86.6165	215.009	157.593	406.373	115.069	111.055	266.809
138	PNAC143	55.2498	55.5927	33.9833	131.632	55.2958	31.9409	139.827	857.881	860.413
139	PNAC144	724.716	743.888	526.38	306.101	209.594	2074.61	471.571	1197.53	1011.46
140	PNAC145	1913.24	1652.28	1630.32	252.388	219.034	4792.55	285.022	1062.6	1197.59
141	PNAC146	5.16017	7.16257	14.9746	12.9438	28.0001	9.57388	16.8797	12.7306	11.8063
142	PNAC147	44.6591	79.4814	31.1596	116.53	162.398	34.949	46.0487	70.4187	219.059
143	PNAC148	30.103	42.547	43.4233	206.904	36.8359	64.2698	59.0551	88.7774	155.023
144	PNAC149	7.0594	28.4425	29.1555	32.4968	18.3543	37.1395	54.4755	150.874	80.5073
145	PNAC150	43.6549	51.2825	27.0599	37.9112	89.2822	33.4082	27.3023	128.599	137.954
146	PNAC151	44.4915	75.9093	31.0019	109.686	143.091	28.6242	100.352	88.5953	139.58
147	PNAC152	8.2763	58.5672	8.24699	15.7678	27.927	11.2945	37.3127	77.4131	148.006
148	PNAC153	332.481	709.615	429.651	289.827	412.668	311.713	79.6099	1350.7	902.618
149	PNAC154	161.977	176.465	190.695	77.6389	94.5523	1679.47	74.3309	2365.88	499.644
150	PNAC155	256.243	127.026	292.456	52.5043	80.8387	856.221	112.815	6168.41	2187.38
151	PNAC156	17.5809	40.6085	19.7398	34.0864	6.10077	20.2284	30.5729	91.5256	135.938
152	PNAC157	51.0468	90.5409	66.0322	212.12	148.472	63.1386	135.418	111.013	187.886
153	PNAC158	42.3651	44.006	30.9626	132.139	72.9456	21.7912	80.4039	122.68	256.179
154	PNAC159	11.4494	15.3064	23.3047	51.6568	42.1825	10.3004	32.7275	102.693	181.777
155	PNAC160	188.671	228.627	127.956	102.852	313.37	1654.27	69.8547	496.677	1183.9
156	PNAC161	91.7235	133.678	97.3477	186.057	101.794	97.4197	142.041	142.514	178.526
157	PNAC162	112.443	115.201	80.8896	83.4492	83.8018	32.1091	11.3087	14.0475	58.3104
