# Supplementary material for: Comprehensive Analysis of NAC Domain Transcription Factor Gene Family in Populus trichocarpa
Source: BMC Plant Biol. 2010 Jul 15;10:145. doi: 10.1186/1471-2229-10-145 (PMC3017804; doi:10.1186/1471-2229-10-145)
Supplement: Additional file 10 — Primer sequences of the selected NAC genes for RT-qPCR analysis. A list of primer sequences of the 25 selected NAC gens for RT-qPCR assay. [file 1471-2229-10-145-S10.XLS]

## Sheet: Primer seq. for qRT-PCR
Gene symbol	Forward primer sequence [5'-3']	Reverse primer sequence [5'-3']	Amplicon length (bp)
PNAC004	GGCAGCATCTTAGCGTCCAG	TCATCCTCCTCGGCAATCTCC	58
PNAC006	GGAGATTGAGGAGGATGAGAAGAAG	TCGGCACGGAGTCTGACG	119
PNAC008	ACTTCCAGCCTGACTTAGGTTATC	AACTTAATGTAGGAGCCGATTGC	144
PNAC009	ACCCTTACACAAGAAGAACAAATGC	TTATCAAGAACTCGCCAGTCAGTC	119
PNAC010	CCACAGGCAAGTATAGGAAGACG	ACCCTACACACGACCCAACC	56
PNAC011	GAAGCGAATGCCGACAATGAG	TGATGATGGTATGGTGCGTAAGG	132
PNAC017	TGATGACAGCACCAACGACAC	TCCTGAACCAAGAATCTGATGAGC	175
PNAC021	GGCAGTGGCTGGTGGTAAG	CGAGAAGAAGTTGAAGGCATTGG	143
PNAC052	GTGCTGTTTGCTTCCCTTTGG	ATGTCTTCTGGTAGATTTGATGGTG	199
PNAC056	CTTAGAAGAGGGATGGGTGGTATG	TTAGGACTTGGTTTCTTGAATGCC	51
PNAC058	TCGGACCTCATTTCACACCAAG	GCTGCTATTGTTGCTCCTTTCATC	165
PNAC070	ACAGTAACAATGAAGTGGAAGAGC	AACACCATCACCGTCGTATCTATC	137
PNAC071	CGGCTTGAATCAGATGAGAATGG	TCTTCCTTTAGGGCGACATATCC	107
PNAC084	GGACGATAGCACCAGTGATACC	GCCGCCTCCTCTTCCATAAC	54
PNAC085	GACGATAATCCCAGTGAAACCAATG	TCTTCCTGTGCTGCCTCTCC	59
PNAC086	GAGAATGACCTGTGGAGCCTTAC	TCGGATGATGAAGATGGAGATGATG	53
PNAC114	ATGAGCAAGGTTTGAAGATGAGTG	CGAGACTACATTAGAGGTGAAATCC	101
PNAC127	ACAACAGACGCAGCAGCAG	GATGATGGTGGAGAAGGGATGG	115
PNAC129	ACGCTGCTCTTCACTTACATCC	CATTCCATCTCATTGCCACCTAAG	103
PNAC130	GAAGAGATGGTGTTGACTGAAGAAG	CTGCTCCACATAGTTGCTTGC	156
PNAC134	TTGTAGGCTTGCCAACAGACC	CAACCCAATCTCCCACTTTCATC	57
PNAC142	GGAGAAGACTGAAGAAGGTTGTTTG	TGGCTGAAATGGAGAACGAAGG	166
PNAC160	CGAGTCTATGAAAGGGAGGGAAG	CGTCATCATCATCAGTGGTATTGC	64
PNAC162	GCTGATGGTGTAAGAACTAACTGG	AGTAGAGGCAGAAGTGTCAAATCC	72
PNAC163	CCTTGCCACCCTGACATCATTC	CATTTCCTGTTGCTTGGTTCTCC	136
